# Supplementary material for: Sis1 potentiates the stress response to protein aggregation and elevated temperature
Source: Nat Commun. 2020 Dec 8;11:6271. doi: 10.1038/s41467-020-20000-x (PMC7722728; doi:10.1038/s41467-020-20000-x)
Supplement: Supplementary file 4 — Source Data File [file 41467_2020_20000_MOESM4_ESM.xlsx]

## Sheet: Fig. 1c
30C	37C	39C	HSF1	DTT
4.70015	28.7006	52.0011	22.4094	4.40313
3.32821	27.0384	53.1046	34.2023	2.24525
3.90943	29.7243	59.6277	36.5935	4.09709
6.26204	49.4669
6.10269	15.912
4.06408	27.2315

## Sheet: Fig. 1d
	30C						37C			HSF1
EV	4.33453	4.40881	3.62824	2.44399	2.73654	2.24561	28.5798	25.6746	27.5607	21.5597	21.6524	36.3438
Htt20Q	1.75141	2.27434	2.10377	3.03363	3.88072	3.62103	26.9964	17.525	20.6625	45.5808	30.6869	21.4396
Htt97Q	7.0936	4.10256	4.34568	9.10364	7.33902	9.3599	26.3254	33.242	23.2015	41.3459	27.3162	52.3636

## Sheet: Fig. 2a
Gene	PHSE Activity
MCX1	13
RVB2	23
CCT1	21
CCT4	25
CCT6	32
CCT7	27
CCT8	14
HSP10	13
CAJ1	17
DJP1	28
ERJ5	28
JEM1	30
JJJ1	29
MDJ2	21
SIS1	62
TIM14	16
XDJ1	57
YDJ1	49
ZUO1	40
HSP60	12
KAR2	31
LHS1	23
SSA1	19
SSA2	20
SSA3	21
SSA4	15
SSB2	38
SSC2	14
SSC3	14
SSE1	70
SSE2	53
SSZ1	54
SIL1	35
SNL1	26
HSC82	41
HSP82	35
AHA1	29
CDC37	39
CPR7	31
HCH1	27
PIH1	11
STI1	32
TAH1	18
GIM4	16
HSP12	24
HSP31	15
HSP32	20
HSP33	17
HSP34	17
HSP42	23

## Sheet: Fig. 2b
	EV									Sis1									Ydj1									DnaJB1									DnaJB6
EV	6.05379	5.64516	4.7363	3.57827	5.00518	4.66696	11.9935	9.1152	6.97715	10.4914	14.498	12.0214	4.10691	14.4776	2.85006	5.70028	20.9147	15.6027				6.88426	7.61453	10.9726				6.14771	6.28817	8.21024							4.69788	6.39871	4.95137
Htt20Q	5.42981	7.08303	7.95347	8.24707	5.06471					12.2222	14.3717	13.3181	11.7925	13.8334	11.2889	2.25402	5.62817		8.37645	9.90836	10.8089	6.98007	6.94217	7.30488				1.77917	7.31943	5.73497							5.21326	10.5065	1.80008	6.59777	6.50387
Htt97Q	10.0775	10.3732	9.43775	9.12267	14.0064	13.4224	9.31544	8.62922	6.34825	86.7769	86.2971	92.644	179.195	120.478	111.399	141.176	123.207	182.988	8.28729	46.8988	39.4794	44.7811	23.4297	51.1661				2.75211	16.4447	7.26205	19.9943	21.6767	19.7937				185.188	73.4635	73.4888	100.938	83.1377

## Sheet: Fig. 3b
Htt97Q	Htt97Q+Sis1
1.24019	0.19091
0.749381	0.209348
1.06337	0.212183
1.11305	0.221342
0.849224	0.228241
1.01245	0.244151
1.09759	0.238758
1.00013	0.235897
1.00595	0.209217
0.99129	0.280258
1.00514	0.216333
1.16762	0.22939
1.10671	0.22008
0.889587	0.207809
1.05398	0.151402
1.01977	0.212216
0.819916	0.243147
0.972023	0.264742
0.921158	0.228015
0.921493	0.236773

## Sheet: Fig. 3e
		Htt97Q-mCh FRAP						Sis1-GFP FRAP
		EV			Sis1			EV										Sis1
Time [s]		Repl. 1	Repl. 2	Repl. 3	Repl. 1	Repl. 2	Repl. 3	Repl. 1	Repl. 2	Repl. 3	Repl. 4	Repl. 5	Repl. 6	Repl. 7	Repl. 8	Repl. 9	Repl. 10	Repl. 1	Repl. 2	Repl. 3	Repl. 4	Repl. 5	Repl. 6	Repl. 7	Repl. 8	Repl. 9	Repl. 10
-7.39375		0.960876	0.999451	1.01451	0.979467	0.970125	0.999897	0.967384	1.0802	1.40431	0.905834	1.13302	1.04064	1.03793	0.890258	1.05407	0.867312	0.963316	0.865337	0.936467	1.08331	0.836454	0.831357	1.0893	0.990565	0.954017	1.18653
-7.01458		1.11295	0.953717	1.10294	0.874107	0.966407	0.971928	1.03297	0.768041	0.988037	1.0615	0.892734	0.824187	0.970047	1.1655	1.00042	0.986511	1.20887	0.821437	0.684175	1.3385	1.20215	0.814127	0.796142	0.888661	0.850016	1.12483
-6.63542		1.13723	0.924863	1.03268	0.909669	1.02207	1.06872	1.16691	1.12445	0.733837	1.08943	0.982769	0.7305	1.31234	1.31225	0.819874	1.65886	0.631191	0.678169	1.04199	0.960784	0.802316	0.890906	0.716776	1.14659	1.13339	0.978121
-6.25625		0.935681	0.943094	1.02129	0.993746	1.05371	0.988742	0.807741	1.27835	0.644234	0.88043	1.25511	1.15609	1.07076	1.0849	1.25418	1.10102	1.01918	1.09568	0.925957	0.986436	0.954619	0.924943	1.56228	1.32066	1.01806	0.939965
-5.87708		1.10886	0.928656	1.04336	0.963404	0.939534	1.05109	0.986125	1.25353	1.11173	0.813638	0.973676	0.921911	1.14953	1.10501	0.980757	0.902715	0.999249	1.02795	1.12581	1.12538	0.884657	1.22713	1.29499	1.03827	0.742897	0.95511
-5.49791		0.927046	0.93548	1.06722	1.00568	0.998633	1.0157	0.917772	0.779575	0.519219	1.08556	0.988511	0.909233	0.907605	0.937096	0.601375	0.79395	0.782592	1.10485	1.08563	0.911652	1.06641	1.20832	0.906646	1.20001	1.00174	0.835306
-5.11875		1.2024	0.977064	1.02668	0.966983	1.00458	1.02922	1.16787	1.12549	0.415877	1.09154	0.864848	1.11312	0.866221	0.924135	0.986945	1.04641	0.933205	0.715321	0.75451	1.11481	0.959927	1.28822	1.05743	0.845873	1.02323	0.74367
-4.73958		1.04741	1.00219	1.03299	1.02495	1.00055	1.02273	1.15512	0.992909	1.27063	0.82298	0.864007	1.00263	1.02411	0.764372	1.03354	1.1678	1.14123	1.02866	1.04241	1.02241	0.987558	0.934491	1.152	0.939074	0.950676	0.962393
-4.36041		0.940396	0.981116	1.0118	0.961153	0.993643	1.02752	0.975014	0.983759	0.806961	1.0124	0.68714	0.56869	1.05335	0.725344	1.27498	0.92645	0.870774	1.25957	0.881045	0.992745	0.979111	0.82744	0.958645	1.05548	1.11726	1.02069
-3.98125		1.03896	1.07211	0.969229	0.983454	0.978935	0.998507	1.09334	0.76221	1.1922	1.2002	1.35144	1.10431	0.939892	0.940529	0.871858	0.758251	1.22852	1.01117	1.12933	0.82668	0.976227	0.361961	1.21255	1.23373	1.1486	1.05147
-3.60208		0.894434	0.985732	0.950823	0.955945	1.00588	0.967455	1.10424	0.912449	1.16746	1.35462	0.770028	1.62453	1.01151	0.943375	0.732486	1.11231	1.09136	1.15182	1.33375	0.765228	0.960598	0.865894	0.67512	0.653814	1.05045	0.961742
-3.22291		0.858072	1.03449	0.906363	0.990638	1.01723	1.01813	1.1771	0.998294	1.06356	1.02095	0.96139	0.58902	1.01765	0.882769	1.3248	0.991912	0.755472	0.901403	0.748324	0.988635	0.918811	0.43356	0.711117	0.944475	1.02608	0.868095
-2.84375		1.1062	1.00606	0.955472	1.07671	1.02367	1.01018	0.795814	1.04636	1.14203	1.33682	0.764312	1.33287	1.19949	1.00863	0.918421	1.14233	0.916795	1.02648	1.07756	1.19337	1.15819	1.39005	1.18192	0.930281	0.672639	1.01001
-2.46458		0.985561	1.04904	0.971662	0.98945	0.96395	1.0034	0.984826	0.856544	1.32806	0.97666	0.816505	0.861854	0.751291	0.974709	1.17443	0.950671	1.1445	1.17821	0.91388	0.701684	1.21134	1.20509	1.10066	1.16919	1.12248	1.27132
-2.08541		1.06199	1.02277	0.974263	1.09082	0.982066	1.00408	0.632613	0.73536	1.23186	0.720989	1.03496	0.964528	0.944221	1.10614	1.02045	0.904426	1.29042	1.15821	1.01785	0.901317	1.10843	1.12501	0.914808	0.842966	1.07437	0.872596
-1.70624		0.821771	1.03772	1.05821	1.0783	1.00054	0.958069	1.22755	1.06205	0.830365	0.764767	1.30756	0.906766	0.986068	1.0599	1.2806	1.03919	0.953031	1.08018	1.06973	1.34407	0.94972	1.27819	0.984206	0.806879	1.09122	1.24959
-1.32708		0.934043	1.03271	0.993365	1.0727	1.05276	1.00268	0.918563	0.974545	1.0764	0.814703	1.26601	1.39882	0.91644	1.23693	0.818284	1.06368	1.0748	0.903493	1.10416	0.975172	0.875149	0.976612	1.0359	1.05724	0.985889	1.09622
-0.94791		0.95444	1.03052	0.971932	1.07973	0.969948	0.924443	0.955954	1.30854	1.02384	0.926181	1.17711	1.12589	0.982268	1.04157	0.884912	1.0764	0.912109	0.894212	1.10694	0.908849	1.04455	0.933742	1.00458	0.995459	0.7832	0.797171
-0.56874		0.929659	1.05167	0.968237	1.02264	1.06198	1.02852	0.899673	0.956744	1.0295	1.05365	0.957669	0.909398	1.10284	0.842557	1.10472	0.920233	1.25497	0.854064	0.838872	0.907737	0.923496	1.47656	0.953265	0.859518	1.30704	0.957342
-0.18958		1.04201	1.03154	0.926982	0.980452	0.99379	0.90899	1.03343	1.0006	1.01989	1.06716	0.951193	0.915012	0.756428	1.05404	0.862894	0.589582	0.828422	1.24379	1.18161	0.951223	1.20029	1.00639	0.691678	1.08127	0.946739	1.11783
0.189591		0	0	0	0	0	0	0	0	0	0	0	0	0	0	0	0	0	0	0	0	0	0	0	0	0	0
0.568757		0.031694	-0.04998	0.017837	-0.01163	-0.00679	0.081649	-0.0345	-0.0134	0.092517	-0.0345	-0.07334	-0.07582	0.029778	-0.12723	-0.37535	-0.03471	-0.46537	0.103133	-0.19052	0.222743	0.019858	-0.08689	0.050611	0.034071	0.02595	0.060904
0.947925		-0.05853	-0.01764	0.008195	0.000707	-0.05595	0.082569	-0.0215	0.174345	-0.02002	0.209711	-0.06347	0.029996	0.106394	0.066941	-0.2765	-0.17921	-0.58237	-0.08683	-0.12501	-0.00755	0.243393	-0.21826	0.087214	-0.0735	0.335854	0.130273
1.32709		-0.05982	-0.02954	-0.01334	-0.00223	0.026733	0.075831	0.129726	0.084199	0.103024	0.120228	0.017298	0.113901	0.105248	0.103043	-0.27621	-0.01985	-0.38852	0.034447	-0.14401	0.26983	0.071739	0.549908	0.178496	-0.1566	0.046384	0.16512
1.70626		0.04409	-0.01881	0.021654	-0.01091	-0.03851	0.052397	0.040368	0.056485	-0.23698	0.205479	-0.11837	0.17585	0.004424	0.121404	-0.34577	0.087826	-0.19105	-0.20316	0.099265	-0.15913	0.198007	0.286131	-0.11963	-0.04615	-0.0075	0.214399
2.08543		-0.02391	0.002844	-0.01603	-0.03916	-0.01641	0.062211	0.077186	-0.0422	-0.07102	0.076635	-0.14971	0.051797	0.088571	0.073804	-0.4103	-0.11406	0.077099	-0.02535	0.16553	-0.05316	0.160443	-0.09746	0.030137	-0.15284	0.081152	-0.00414
2.46459		0.02012	-0.00912	0.020881	-0.0138	-0.07046	0.043296	0.071089	-0.00495	-0.05019	0.124386	-0.03636	0.076406	0.017194	0.004105	-0.23469	-0.13983	-0.13686	0.341319	0.110554	0.015353	0.072975	-0.05917	0.536972	0.079267	0.049005	0.071454
2.84376		-0.04379	-0.00652	0.001986	-0.03688	-0.05817	-0.01181	0.141277	0.045468	0.164857	0.081695	-0.14396	-0.17892	0.062435	0.014496	-0.26161	-0.05537	-0.1092	0.153671	-0.05653	-0.16879	0.048335	-0.04418	0.117314	0.066915	0.042073	0.053843
3.22293		0.111219	-0.01177	0.004894	-0.0427	-0.02935	0.062386	0.063281	-0.01575	-0.03524	0.148233	-0.16927	-0.08423	-0.04138	-0.01034	-0.25601	0.103312	0.08499	0.0913	0.050344	0.252805	0.086233	0.002722	-0.01567	-0.03846	0.157796	0.003611
3.60209		0.030024	0.004505	0.003896	-0.011	-0.01574	0.043584	0.021894	-0.12409	0.075623	-0.01456	-0.10251	-0.06216	0.063993	-0.02069	-0.1587	0.03647	-0.27734	0.072928	-0.05564	-0.16727	0.115312	0.237786	0.36018	0.284125	0.330189	0.148424
3.98126		0.105669	-0.02326	0.01975	-0.0341	-0.02209	-0.00752	0.17214	-0.02837	-0.10492	0.02977	-0.05184	0.082479	0.117062	0.005155	-0.24257	0.168301	-0.24836	0.012615	0.387759	0.278023	0.091152	0.279878	0.350957	0.123369	0.11481	0.047628
4.36043		0.0291	-0.00328	0.030033	-0.02227	-3.7e-05	0.035639	-0.0135	-0.0745	0.07189	0.042016	-0.14193	0.152968	0.060942	0.10777	-0.26492	0.024697	-0.06237	0.066837	0.301389	0.288813	0.111386	0.16488	0.338172	-0.02994	0.178332	-0.01687
4.73959		0.024711	-0.04629	-0.01346	0.014828	-0.03378	0.038186	0.004135	0.097857	0.102731	0.288638	-0.08822	0.131003	0.137477	-0.01873	-0.39714	-0.12121	-0.26345	0.018496	0.062678	0.193123	0.08155	0.425476	0.125838	0.157219	0.233834	0.011525
5.11876		0.002645	-0.03838	0.010281	-0.00028	-0.01962	0.070427	-0.01938	-0.03036	-0.00375	0.234165	-0.10428	0.006229	0.10419	0.077186	-0.39344	0.104957	-0.25636	0.13917	0.19344	0.020491	0.111368	-0.14922	0.112148	0.333877	0.266728	0.076798
5.49793		0.185605	-0.03053	-0.0101	-0.04082	-0.0124	0.016917	0.069446	0.034	-0.23715	0.247815	-0.17841	-0.05793	0.129197	0.090388	-0.2661	-0.10119	-0.27756	0.01309	0.208243	0.283383	0.214306	0.455356	0.41741	0.084582	-0.01728	0.127351
5.8771		-0.10558	-0.005	0.030022	0.067913	-0.01247	0.124525	0.0823	-0.02255	0.108882	0.249772	-0.16806	0.141339	0.105101	0.055906	-0.22771	0.106926	-0.31801	0.197502	-0.04802	0.175257	0.054161	0.440726	0.32337	0.128488	0.200841	0.191328
6.25626		-0.04959	-0.02468	-0.00106	-0.00233	-0.0508	0.054117	0.365927	0.037588	0.150158	0.110666	-0.04604	0.122201	0.088971	0.045033	-0.26581	-0.14147	-0.19335	-0.01457	0.084852	0.063766	0.135511	0.094	0.205855	0.114667	0.119146	0.141841
6.63543		0.032819	-0.00766	0.020728	0.047252	-0.05826	0.048055	0.12589	0.04006	-0.22734	0.230894	-0.06257	0.048031	0.085276	0.12583	-0.03146	0.003523	0.008029	0.061962	0.209372	0.08484	0.155947	0.079378	0.131764	-0.11031	0.363846	0.034127
7.0146		0.026532	-0.00989	0.007922	0.030632	-0.00496	0.10004	-0.0412	0.063405	0.075349	0.363206	-0.1598	0.183338	0.056039	-0.03881	-0.25941	-0.03614	-0.03767	0.164979	0.217212	0.248106	0.331053	0.029081	0.458851	0.113606	0.195721	0.09081
7.39376		-0.11678	-0.0089	-0.05017	0.001683	-0.02323	0.08394	-0.03895	0.012126	0.08558	0.187707	-0.04685	0.202427	0.231079	0.117455	-0.16862	0.064188	-0.05267	-0.0164	0.096295	0.071235	0.062658	0.302266	0.270883	0.377148	0.188817	0.08298
7.77293		0.078718	0.001207	0.025331	0.071532	0.001729	0.067735	-0.02869	0.183498	0.077162	0.024045	0.161286	0.313583	0.197753	0.169159	-0.085	0.049634	-0.10777	0.072883	0.075671	0.16504	0.099926	0.18101	0.276533	0.133556	0.293868	0.006343
8.1521		-0.06828	-0.03253	-0.03958	0.046392	0.019977	0.105918	-0.03375	0.046926	-0.04329	0.028817	-0.0988	0.201655	0.114391	-0.01868	-0.29269	-0.07208	-0.12388	0.101758	0.271966	0.362204	0.281756	0.149449	0.387965	0.119641	0.145644	0.160992
8.53126		0.000324	-0.01911	-0.0382	0.003097	0.006851	0.109707	-0.03954	-0.04855	0.131976	0.18199	-0.12836	0.17463	0.230086	-0.00374	-0.29457	-0.01359	-0.13765	0.074748	0.017679	-0.02668	0.239135	0.339095	0.132919	-0.04831	0.387485	0.08189
8.91043		0.081223	-0.02828	-0.00113	0.057473	-0.01719	0.089009	0.044695	0.038155	-0.03162	0.194316	-0.05986	0.087008	0.193163	-0.06634	-0.30058	0.032119	-0.25094	0.083316	0.175498	-0.07283	0.076718	0.305697	0.139222	0.131754	0.100121	0.152396
9.2896		-0.00352	-0.0154	0.004377	0.01705	0.007825	0.090867	0.033358	0.049125	-0.00071	0.126796	-0.04378	0.355198	0.11309	-0.05947	-0.18899	-0.06327	-0.25467	0.027894	0.383568	0.195421	0.264039	0.349095	0.380412	0.188914	0.182497	0.054165
9.66877		-0.0934	-0.02881	-0.03451	0.009319	-0.01395	0.08924	0.087345	0.052688	0.108823	0.236357	-0.11746	0.120375	0.050226	0.058746	-0.09359	-0.19209	0.12539	0.018461	0.319463	-0.10985	0.24711	-0.1291	0.293687	0.081456	0.218643	0.030903
10.0479		-0.04048	0.030489	-0.03681	-0.00991	-0.03439	0.110598	-0.00958	0.035956	-0.01433	0.393383	-0.03639	0.006802	0.033303	-0.03968	-0.07627	0.171174	0.055655	-0.11394	0.301784	0.046931	0.185795	0.322234	0.073757	0.047067	0.245371	0.163236
10.4271		0.019336	0.006292	-0.01514	0.004615	-0.0021	0.099222	-0.00334	0.076912	0.230189	0.170125	-0.09496	0.043255	0.051463	-0.0254	-0.15764	-0.15586	-0.01723	0.04464	0.007143	-0.11517	0.151861	0.11873	0.115456	0.131463	0.19223	0.099421
10.8063		0.103538	-0.02041	-0.04755	-0.02166	0.020921	0.109204	0.085005	0.06509	0.049722	0.136302	0.108258	0.012762	0.117207	-0.0902	-0.23821	-0.00402	-0.30311	0.107332	0.104522	0.241561	0.067239	0.111044	0.059147	0.120158	0.301452	0.198801
11.1854		-0.03536	-0.03071	-0.03844	0.033381	-0.02787	0.068773	0.186017	0.002593	-0.06255	0.153732	-0.08317	-0.08822	0.173413	0.282358	-0.05409	0.13413	0.133163	-0.01001	0.086902	0.292745	0.25534	0.19182	0.373558	0.125352	0.206843	0.244203
11.5646		-0.03659	-0.01196	-0.02829	0.064281	-0.01201	0.094054	0.20861	-0.01832	0.162307	0.099481	0.010025	0.111327	0.144039	-0.02699	-0.38291	-0.13716	-0.22922	0.148915	0.501289	0.113666	0.266802	0.038732	0.237104	0.036379	0.147039	0.14783
11.9438		-0.03723	-0.01894	-0.01934	0.022906	-0.0136	0.128077	0.046818	-0.08696	-0.18489	0.16602	-0.01916	0.119159	0.024365	0.014269	-0.23597	0.184931	-0.23102	0.026057	0.332209	-0.0295	0.167809	0.249187	0.504177	0.1052	0.164446	0.064121
12.3229		-0.0341	-0.04473	-0.02401	0.022818	-0.01028	0.136728	0.04608	0.017768	0.133999	0.089976	-0.11511	0.151235	0.061209	0.033697	-0.39059	0.077788	-0.03598	0.183518	0.093104	0.372993	0.242328	0.225736	0.042286	0.084649	0.15529	0.085554
12.7021		0.026896	-0.03162	-0.0033	0.018963	-0.04568	0.156405	0.096122	0.258813	-0.03318	0.263603	-0.12277	-0.03075	0.115501	0.148835	-0.27489	-0.00176	-0.22707	0.201577	0.141463	0.192459	0.343184	0.321784	0.376914	0.192985	0.356088	0.041304
13.0813		-0.0323	0.00314	-0.06615	0.051049	-0.03432	0.072801	0.22411	0.00987	0.334422	0.317835	-0.03797	0.080736	0.089092	-0.0331	-0.32394	-0.05137	-0.17987	0.045732	0.315331	0.202395	0.27887	-0.05995	0.168172	0.048476	0.215708	0.096236
13.4604		0.038388	-0.00275	-0.0168	0.044538	-0.03469	0.089833	0.039124	0.053917	0.243861	0.128666	-0.0554	0.057923	0.076339	-0.01685	-0.25858	0.137231	-0.03614	0.09701	0.210313	0.259803	0.15264	0.087301	0.009814	0.226857	0.039224	0.055365
13.8396		-0.04464	-0.0378	-0.05477	0.008128	0.009946	0.081217	-0.00242	0.094956	-0.1	0.084375	-0.08861	0.321003	0.102935	0.14516	-0.20458	0.131611	-0.23627	0.090281	0.324815	0.124104	0.238504	0.378973	0.052988	0.257791	0.073357	0.168204
14.2188		-0.02234	-0.00329	-0.04116	0.041759	0.008471	0.094698	0.069382	0.046831	0.132586	0.120291	0.004884	0.194139	0.091753	-0.06309	-0.25309	-0.12912	-0.00173	-0.0013	0.425343	0.237577	0.157109	0.307156	0.451472	0.198126	0.059329	-0.00064
14.5979		-0.16369	-0.03216	-0.04065	0.058196	0.004691	0.064959	-0.01069	-0.00102	0.019753	0.148266	-0.04396	0.025233	0.112481	0.130756	-0.23178	0.062432	-0.13449	0.067427	0.401351	-0.04859	0.244373	0.204567	0.415406	0.170787	0.36783	0.090595
14.9771		-0.0406	-0.05217	-0.06443	-0.02354	-0.05761	0.082574	0.060353	-0.00589	0.280513	0.104271	-0.03826	-0.04828	0.136452	-0.0354	-0.15736	0.028196	-0.18661	0.179988	0.182258	0.192645	0.328652	0.144705	0.129018	0.38494	0.119911	0.193485
15.3563		-0.05997	-0.0323	-0.03809	-0.02283	0.007944	0.071954	0.096635	0.169979	0.05965	0.051065	-0.18672	0.297989	0.16064	0.11669	-0.25511	-0.01036	0.377296	0.146987	0.279888	-0.08425	0.260035	0.347752	0.227263	0.222433	0.338592	0.098293
15.7354		-0.02906	-0.02852	-0.05181	0.02638	0.002688	0.114095	0.095516	-0.03271	0.093755	0.070433	-0.18467	0.199678	0.116296	-0.0695	-0.20398	0.051406	-0.09283	0.018391	0.31111	0.081553	0.449859	0.076822	0.228532	0.122644	0.375273	0.015031
16.1146		-0.06059	-0.0408	-0.02319	0.014886	-0.05846	0.118413	0.049648	0.006751	0.169238	0.132165	-0.18451	0.116734	0.083092	-0.00069	-0.32937	0.052484	0.007227	0.097824	0.252764	-0.07101	0.211028	0.311598	0.280078	0.218387	0.266015	0.015326
16.4938		0.031596	-0.00511	-0.08043	0.077643	0.023563	0.086823	0.045346	-0.15252	0.199761	0.178327	0.011459	-0.06183	0.127764	0.022856	-0.11982	-0.00542	-0.21477	0.061358	0.187848	0.030792	0.324085	0.166654	-0.00082	0.275731	-0.01526	0.290382
16.8729		-0.02869	-0.00382	-0.04112	0.027654	0.009116	0.08949	0.037615	-0.02581	-0.15942	0.162096	-0.1109	-0.00676	0.096823	0.090035	-0.29454	0.114431	0.134781	0.190042	0.344357	0.516635	0.109379	0.168026	0.295708	0.108309	0.459031	0.093072
17.2521		-0.12799	-0.02061	-0.03458	0.030544	-0.01995	0.147901	0.126002	-0.02263	-0.03663	0.086992	-0.08343	0.123759	0.051031	0.004	-0.08485	0.055715	0.438391	0.261544	0.351537	0.252835	0.109821	0.493435	0.292105	-0.03383	0.37518	0.091728
17.6313		0.032259	-0.01706	-0.04341	-0.03305	-0.04622	0.070444	-0.0167	-0.04563	0.54706	-0.0451	0.017407	0.045108	0.137569	0.003342	-0.21347	-0.05495	-0.07969	0.110309	0.102244	0.1184	0.169888	0.572715	0.314675	0.276516	0.285467	0.229839
18.0104		0.044236	-0.03002	-0.01736	0.064358	0.009348	0.103779	0.007937	0.014789	-0.08374	0.199588	0.096865	0.106933	0.243594	0.043027	-0.36562	0.129036	-0.35674	0.150019	0.342943	0.267532	0.414366	-0.06417	-0.05336	0.221702	0.219292	0.163561
18.3896		0.087839	-0.01097	-0.04583	0.045078	0.005256	0.078813	0.07909	0.097802	0.205706	0.359564	-0.1444	0.019653	0.219894	0.054342	-0.20395	-0.05578	-0.13585	0.094914	0.143143	0.095067	0.270286	0.217959	0.095151	0.246974	0.37382	0.11199
18.7688		0.041577	0.013426	-0.05487	0.051819	-0.00229	0.086405	-0.04294	-0.04276	0.037335	0.356679	-0.05126	0.21426	0.130498	0.195504	-0.32536	-0.01463	-0.08278	0.157397	0.277947	-0.08086	0.262868	-0.13941	0.565147	0.270644	0.301572	0.175952
19.1479		0.023935	-0.00483	-0.02601	0.043019	0.005427	0.054566	0.093999	0.026505	-0.05697	0.167291	-0.103	0.225219	0.184862	0.085541	-0.09856	-0.04842	0.058157	0.009273	0.14566	-0.08441	0.171918	-0.02386	0.227026	0.288151	0.174198	0.17693
19.5271		-0.10396	-0.03472	-0.03854	0.061058	0.001072	0.072798	0.119867	0.152768	0.147282	0.050579	0.122718	0.189601	0.094424	0.176129	-0.26902	-0.02817	0.479854	0.116807	0.261916	-0.01911	0.281253	0.072354	0.119444	0.226464	0.169002	0.054963
19.9063		0.132397	-0.02939	-0.07229	0.045837	-0.02549	0.08176	0.05614	-0.08653	-0.05011	0.27867	-0.0237	0.070214	0.067495	0.013591	-0.32596	-0.05655	-0.06116	0.195731	0.254987	0.127489	0.301855	0.3962	0.396503	0.229951	0.385958	0.225087
20.2854		0.013996	0.012748	-0.03699	0.076815	0.018431	0.086899	0.147638	0.027728	0.145249	0.127269	0.110156	-0.08641	0.137263	0.091356	-0.27448	0.042161	-0.18043	-0.02962	0.195569	0.248397	0.250761	0.393835	0.221954	0.426093	0.327094	0.043953
20.6646		0.104653	0.007518	-0.08305	0.088902	-0.06789	0.103396	0.190946	0.09568	-0.21185	0.186963	0.002751	-0.00248	0.205853	0.188395	-0.47042	-0.19502	-0.09239	0.26335	0.207317	0.292018	0.112271	0.385928	0.340435	0.146236	0.369337	0.141086
21.0438		0.000467	-8e-05	-0.0223	-0.00515	0.025625	0.072865	0.106061	0.061846	-0.05505	0.075602	-0.09395	-0.04631	0.228795	0.169823	-0.20035	-0.03074	0.138197	0.055869	0.076603	0.134993	0.286199	0.380004	0.455326	0.435484	0.253772	0.143121
21.4229		0.018865	0.006451	-0.05139	0.064142	-0.02501	0.091822	0.115597	0.051422	0.013798	0.095689	-0.07173	0.237094	0.166972	0.084828	-0.32802	-0.07886	0.268983	0.06914	0.219344	0.062468	0.314446	0.581418	0.163139	0.278604	0.393365	0.217792
21.8021		0.051049	-0.01505	-0.08672	0.068799	0.006484	0.162737	0.075203	0.070832	0.106242	0.162174	-0.07333	-0.02232	0.153163	0.078499	-0.17729	0.019124	0.192343	0.192376	0.277475	0.180401	-0.0168	0.068387	0.303877	0.162367	0.271325	0.161612
22.1813		0.015321	0.000623	-0.06102	0.058903	-0.00033	0.13682	0.111332	0.060683	0.022392	0.141436	0.062714	0.154609	0.114003	0.179787	-0.15817	0.18818	-0.36558	0.072115	0.432012	0.015534	0.304461	0.176942	0.184627	0.269404	0.533562	0.133373
22.5604		-0.01065	0.008629	-0.07272	0.054825	-0.02275	0.095638	0.105037	0.078782	0.204212	0.222974	-0.03669	-0.05981	0.230049	0.113189	-0.42795	0.002814	0.197676	-0.03817	0.381028	0.081448	0.288323	0.206482	0.300293	0.252729	0.320609	0.272653
22.9396		0.066676	0.005067	-0.0441	0.040058	-0.01459	0.078843	0.131541	0.004416	0.083622	0.245432	0.024603	0.122791	0.121052	0.119037	-0.21527	-0.10033	0.273235	0.092335	0.29204	0.160196	0.34915	0.398208	0.451734	0.350442	0.348274	0.398475
23.3188		0.209823	-0.01787	-0.06014	0.081632	0.0384	0.090736	0.078611	-0.12826	-0.03144	0.067809	-0.15725	0.234482	0.104387	-0.01599	-0.24673	-0.04682	-0.2731	0.213787	0.273077	0.175642	0.236359	0.301145	0.452492	0.207118	0.451467	0.11055
23.6979		0.039973	-0.00484	-0.05839	0.028069	-0.02736	0.102839	-0.00955	0.026696	0.213847	0.311183	-0.1552	-0.00484	0.315102	0.001353	-0.38122	0.006963	0.332748	0.101901	0.438928	0.26642	0.392211	0.443287	0.134045	0.251114	0.368013	0.195528
24.0771		-0.01576	-0.00699	-0.0267	0.054751	-0.04754	0.093339	0.134754	0.021157	-0.11725	0.261902	-0.085	0.362753	0.206411	-0.03352	-0.00573	-0.12278	0.299839	0.24993	0.061612	0.066822	0.241064	0.181184	0.370523	0.130485	0.465344	0.08495
24.4563		0.098065	-0.00338	-0.01211	0.107578	0.000188	0.093162	0.163304	0.026968	0.256818	0.11859	-0.17538	-0.01901	-0.00457	0.143207	-0.25597	-0.04024	0.157626	0.044137	0.347279	0.17058	0.219034	0.238839	0.288169	0.144453	0.267903	0.087212
24.8355		0.05088	-0.01528	-0.06645	0.115786	-0.05766	0.073741	0.09215	-0.10145	0.070913	0.356121	0.054424	0.049019	0.103631	0.008068	-0.03784	-0.03968	0.130489	0.032934	0.069634	0.12374	0.089559	0.202827	0.342635	0.268981	0.143569	0.166335
25.2146		0.014231	0.026269	-0.02229	0.061371	-0.02515	0.063373	0.148259	0.064308	0.168351	0.190444	-0.10957	0.035968	0.16845	0.202855	-0.30492	-0.0307	-0.07644	0.215644	0.198847	0.162236	0.224418	0.287853	0.217714	0.245875	0.013785	0.185727
25.5938		0.159632	0.000542	-0.05038	0.091417	0.072407	0.130807	0.224389	0.173184	0.012954	0.313674	-0.05208	0.004869	0.038533	-0.04395	-0.23663	0.052794	-0.0996	0.227364	0.189036	-0.00186	0.186244	0.246495	0.320603	0.158078	0.315853	0.17722
25.973		0.077604	-0.00056	-0.05276	0.027288	-0.0155	0.065953	0.159085	0.187639	0.211027	0.440428	-0.18773	-0.01751	0.320518	-0.03884	-0.32864	0.044048	0.032373	0.21761	0.247419	0.152752	0.16423	0.45671	0.204798	0.007321	0.315212	0.147253
26.3521		0.060273	0.012347	-0.04291	0.083021	0.002734	0.061196	0.133707	0.035501	0.035507	0.337372	-0.14321	0.130803	0.115381	-0.03704	-0.26573	0.06817	0.313821	0.083579	0.242757	0.24594	0.338733	0.057625	0.334889	0.340346	0.346358	0.395031
26.7313		0.127322	0.028599	-0.01545	0.063159	0.042619	0.063945	0.125315	0.011059	-0.05928	0.469887	-0.02886	-0.06837	0.247079	0.001637	-0.19033	-0.18337	-0.23991	0.168263	0.11785	-0.04083	0.22247	0.134594	0.539027	0.274658	0.538042	0.173607
27.1105		-0.00592	0.011949	-0.0131	0.057381	-0.03494	0.114595	0.33959	-0.07775	0.157769	0.140461	-0.04018	-0.07555	0.146894	0.105929	-0.20786	0.141626	-0.02984	0.541626	0.269663	0.202896	0.292675	0.350133	0.04942	0.409256	0.236908	-0.0004
27.4896		0.028163	0.035696	-0.04587	0.065748	-0.00462	0.126343	0.079612	0.108277	0.088264	0.252257	0.013652	0.205751	0.146798	-0.02517	-0.3396	-0.01275	-0.07909	-0.21226	0.181022	0.171942	0.324094	0.334941	0.423653	0.250538	0.047007	0.173783
27.8688		-0.04349	0.033838	-0.02857	0.074637	0.016034	0.030162	-0.07518	0.236745	0.449777	0.002024	-0.07186	0.002844	0.218549	0.013364	-0.20251	0.017676	-0.15794	-0.1294	0.440333	0.097524	0.290376	0.097189	0.227321	0.066104	0.276353	0.074759
28.2479		-0.03211	0.021537	-0.0357	0.108794	-0.00015	0.103142	0.02346	-0.00979	-0.14298	0.09666	-0.06824	0.186019	0.097259	-0.02433	-0.22803	0.042313	-0.10074	0.242504	0.23404	0.297992	0.318559	0.340299	0.263169	0.220648	0.377063	0.026732
28.6271		0.041232	0.024567	-0.00874	0.092093	1.35e-05	0.120411	0.127055	-0.06411	0.060561	0.246234	-0.02957	-0.04311	0.150824	-0.00527	-0.32577	-0.07426	-0.03128	0.191037	-0.1141	0.411037	0.383321	0.256924	0.136856	0.132698	0.11253	0.245431
29.0063		0.040745	0.010597	-0.01205	0.174952	0.00703	0.070094	0.220022	0.067556	-0.04791	0.243891	-0.02699	-0.02884	0.078814	0.025712	-0.27713	0.165552	0.102815	0.217823	0.068619	0.067016	0.283302	0.552935	-0.00294	0.401714	0.23937	0.01519
29.3854		0.091149	0.034982	-0.03773	0.080877	0.049728	0.077768	0.056644	-0.04803	0.037613	0.135933	0.104777	0.069545	0.192053	0.155165	-0.02993	0.170555	-0.06346	0.178918	0.227696	0.193434	0.400881	0.493931	0.029887	0.01931	0.188155	0.102229
29.7646		-0.0615	0.037833	-0.01462	0.04153	-0.00171	0.107021	0.077115	-0.0157	0.030317	0.123214	-0.04214	0.01769	0.216642	0.06075	-0.24912	0.008304	-0.08882	0.329802	0.076761	0.380088	0.026464	-0.01241	0.19474	0.158986	0.39922	0.173175
30.1438		0.149013	0.010779	-0.04854	0.094827	-0.0378	0.088496	0.15759	0.154442	0.12693	0.099507	-0.02696	0.365619	0.196145	0.111157	-0.21204	0.086017	-0.13033	0.311939	0.049918	0.339999	0.207456	0.408645	0.471208	0.245831	0.190685	0.208339
30.523		0.055322	-0.00216	-0.00531	0.114165	-0.01396	0.148927	0.071695	0.027543	0.114376	0.283238	-0.00949	0.19942	0.143702	0.188062	-0.22668	-0.08192	-0.08257	0.276986	0.358746	0.362247	0.229465	0.321619	0.323287	0.325489	0.382364	0.164799
30.9021		-0.04642	0.007682	-0.02676	0.142707	0.025905	0.101773	0.058975	-0.03961	0.064099	0.081809	-0.12283	-0.02042	0.198586	0.057249	-0.22688	-0.13963	-0.06612	0.025877	0.243663	0.167856	0.368859	0.496955	0.352207	0.281868	0.450486	0.149207
31.2813		0.095146	0.01158	-0.04433	0.113061	0.089223	0.097798	0.11251	0.031024	-0.20566	0.129276	0.062138	0.004477	0.104733	0.167798	-0.23421	-0.16142	0.167611	0.051032	0.020853	0.128019	0.168609	0.589506	0.134136	0.225374	0.265368	0.259124
31.6605		-0.06468	-0.00365	-0.03592	0.11024	-0.02872	0.108672	0.352064	0.090547	0.183596	0.375855	-0.15492	-0.0406	0.074751	0.065327	0.097795	-0.1338	-0.00766	0.037655	0.343619	0.392709	0.31431	0.224973	0.06397	0.358632	0.318585	0.157191
32.0396		-0.02292	0.023035	0.001162	0.093857	0.010648	0.079373	-0.00557	0.060595	-0.05864	0.302151	-0.03145	0.19717	0.033372	0.050791	-0.40634	-0.07296	-0.28334	-0.00907	0.183284	0.735204	0.33156	0.653518	0.040297	0.069231	0.068438	0.289521
32.4188		-0.03991	0.035845	-0.0164	0.075742	-0.02574	0.12292	0.230554	0.135872	0.02245	0.085569	-0.09313	0.08638	0.176527	0.050207	-0.17071	-0.06502	0.10396	0.237836	0.460177	0.274735	0.251109	0.383595	0.262939	-0.01477	0.296927	0.223958
32.798		-0.03685	0.032485	-0.04111	0.103137	-0.04489	0.066003	0.325737	0.302377	-0.04856	0.144946	0.03746	0.092286	0.107739	0.114143	-0.19601	-0.10786	-0.04605	0.179734	-0.00742	0.301194	0.110403	0.451167	0.250201	0.387645	0.242872	0.328601
33.1771		-0.00388	0.015983	-0.03001	0.073572	0.005374	0.084062	0.092617	0.139883	-0.11809	0.331483	-0.04809	0.072856	0.212031	0.034758	-0.25443	0.042402	0.208846	0.074783	0.196019	0.355645	0.199501	-0.01031	0.558069	0.154939	0.156172	0.095847
33.5563		0.094263	0.009681	-0.04549	0.077859	-0.02182	0.131535	0.167475	-0.05708	0.430913	0.356541	-0.0489	0.03265	0.13946	-0.02698	-0.00361	-0.14901	0.067773	0.120594	0.233176	0.200591	0.290331	0.185968	0.338723	0.263186	0.224128	0.128273
33.9355		0.01579	0.041513	-0.01459	0.13053	-0.00647	0.077135	0.241256	0.183138	-0.08612	0.183888	0.157342	0.456247	0.086446	0.079865	-0.11828	0.043162	0.157115	-0.11694	0.203454	0.163277	0.141804	0.324249	0.703961	0.441036	0.270381	0.06334
34.3146		0.099205	0.016254	0.0043	0.048967	0.059912	0.099081	0.07617	-0.02834	-0.20482	0.021711	-0.16571	0.595193	0.089889	0.03438	-0.15186	0.052572	0.028838	0.196668	0.304678	0.071296	0.310043	0.174587	0.434568	0.223896	0.160841	0.185083
34.6938		-0.01939	0.005581	-0.04991	0.077058	0.050466	0.173732	0.132309	-0.0893	0.428955	0.144491	0.03655	0.023956	0.241465	0.130375	-0.38154	-0.05422	-0.23379	0.01284	0.281265	0.290271	0.233961	0.281148	0.38979	0.312104	0.279089	0.2597
35.0729		0.051977	0.037978	-0.02145	0.057765	-0.00304	0.091706	0.138143	-0.08122	0.170864	0.399273	-0.11198	-0.01321	0.006397	0.033326	-0.00737	-0.06405	0.279009	0.208805	0.271296	0.12514	0.12516	0.235936	0.36676	0.470405	0.197555	0.092806
35.4521		0.102859	0.038318	-0.05665	0.096521	0.02186	0.13341	0.249537	0.000246	-0.12672	0.311398	-0.18009	0.058577	0.086028	-0.08485	-0.23747	-0.14381	0.128236	0.331312	0.227084	0.258707	0.256279	0.04661	0.147057	0.23254	0.284251	0.138666
35.8313		-0.00798	-0.00884	-0.02633	0.049947	0.001538	0.102949	-0.02593	-0.04811	0.268715	0.376127	0.0067	-0.16801	0.113673	0.047899	-0.10488	-0.03253	-0.26381	0.035323	0.133613	0.320252	0.182114	0.156297	0.111374	0.441749	0.191019	0.272018
36.2105		0.053904	0.032348	-0.04715	0.069049	-0.00832	0.163393	0.157119	0.014969	0.36043	0.404217	0.053841	0.177413	0.230447	0.071827	-0.1122	-0.10247	0.468173	0.078646	0.315548	0.023959	0.421151	0.105305	0.311314	0.179464	0.383812	0.125568
36.5896		0.114792	0.02205	-0.00461	0.08541	0.012364	0.122837	0.134632	0.067953	0.089457	0.098448	-0.11782	0.208199	0.176156	0.082307	-0.21895	0.013708	-0.14517	0.39212	0.358586	0.023874	0.254888	0.3657	0.342168	0.476	0.380599	-0.03394
36.9688		0.084611	0.032501	-0.03133	0.119859	0.035474	0.105528	0.168267	0.197157	0.123951	0.413051	-0.10019	0.083918	0.112288	0.073417	-0.37136	0.102332	0.37032	0.079157	0.391623	0.2228	0.229383	0.609403	0.223074	0.257893	0.390873	0.193453
37.348		0.071143	0.03987	-0.04046	0.054591	-0.00709	0.072443	-0.01334	0.141804	0.114945	0.212531	0.007606	0.137949	0.067119	0.108504	-0.18504	-0.0455	0.206921	0.068695	0.39298	0.121937	0.125386	0.446991	0.192386	0.303076	0.336643	0.1128
37.7271		0.142321	0.050763	-0.00628	0.0792	-0.00811	0.098686	0.164302	-0.03179	0.251624	0.257137	-0.06129	-0.08003	0.28116	0.17948	-0.11237	-0.17955	-0.07092	0.035191	0.29658	0.010658	0.22962	0.157974	0.230275	0.03039	0.630964	0.178838
38.1063		-0.02957	0.025212	-0.01378	0.077056	0.023445	0.141223	0.116388	-0.02101	0.174731	0.310503	0.096288	0.009641	0.070439	0.161366	-0.00752	-0.03257	0.088569	0.33113	0.117593	0.559856	0.396614	0.684958	0.46759	0.119789	0.128505	0.209402
38.4855		0.070695	0.025699	-0.01651	0.029326	-0.0049	0.122437	-0.00714	-0.01231	-0.09993	0.314575	-0.07202	0.054275	0.203861	0.117492	-0.15472	-0.12111	-0.13619	0.118518	0.065145	0.033817	0.225162	0.394674	0.11832	0.288352	0.213663	0.100802
38.8646		0.044934	0.036743	-0.02607	0.082859	0.026972	0.144989	0.034505	0.108444	0.001872	0.216537	-0.07564	0.308972	0.261311	-0.00897	-0.12349	-0.1286	0.063406	0.022458	0.103664	0.206165	0.279775	0.282098	0.309754	0.201737	0.345862	0.022742
39.2438		0.095504	0.026344	-0.02808	0.062164	-0.00138	0.107825	0.047994	-0.006	-0.04646	0.333026	0.091411	0.02041	0.135537	-0.01755	-0.09358	-0.04714	-0.00242	0.123204	0.125717	0.109802	0.377239	0.371171	0.289289	0.141626	0.356096	0.204969
39.623		0.104018	0.010835	-0.04256	0.047176	0.020706	0.153573	0.066699	0.037859	-0.04565	0.136053	-0.11199	0.043762	0.118639	0.159905	-0.0736	-0.13033	-0.22819	0.098367	0.301447	0.322156	0.349848	0.084567	0.17193	0.114796	0.324239	0.236008
40.0021		0.077257	0.018698	-0.05062	0.03833	0.033298	0.138847	0.211433	0.074813	-0.14803	0.349171	-0.09019	0.169445	0.21881	0.019321	-0.20624	-0.2158	-0.10693	0.272186	0.154139	0.124859	0.322554	0.474623	0.119079	0.33033	0.516911	0.212483
40.3813		0.031079	0.040684	-0.06257	0.07253	0.016878	0.098923	0.187434	0.111302	0.351675	0.162594	0.031297	0.044454	0.066089	0.052065	-0.10016	-0.15008	0.059578	0.288697	0.173577	0.247796	0.227865	0.063649	0.173246	0.204605	0.273751	0.288414
40.7605		0.094291	0.027367	-0.05512	0.008822	-0.04483	0.169113	0.160795	0.132622	0.340974	0.227239	-0.11777	0.092779	0.331985	0.188838	-0.15223	-0.11994	0.219327	0.317065	0.073989	0.410186	0.33404	-0.00655	0.405808	0.511982	0.1465	0.21548
41.1396		-0.01221	0.050256	-0.0751	0.028201	-0.04801	0.080277	0.18283	-0.00924	-0.02421	0.289755	0.079744	0.110262	0.154888	0.037419	-0.19648	0.076916	0.080806	0.347337	0.437052	0.282212	0.244163	0.503296	0.321899	0.270744	0.172536	-0.03641
41.5188		0.033711	0.011395	-0.04547	0.065991	0.006597	0.132845	0.115731	0.023316	0.203069	0.194008	-0.16937	0.019332	0.241391	0.071119	-0.06006	-0.10829	0.151596	-0.00214	0.293636	0.26163	0.176472	0.467546	0.238958	0.282991	0.272901	0.106586
41.898		0.095761	0.013828	-0.06405	0.107152	-0.02904	0.133394	0.359684	-0.01208	0.118419	0.419988	-0.08344	0.286961	0.204386	0.159325	-0.12913	-0.07263	0.299735	0.189054	0.534994	0.150638	0.166154	0.321795	0.492331	0.178369	0.324054	0.269861
42.2771		0.035277	0.007546	-0.04744	0.056032	0.076151	0.112192	0.132909	-0.09124	0.182117	0.290719	0.038278	0.084386	0.090314	0.208638	-0.12609	-0.14163	-0.03941	0.251297	0.370878	0.166309	0.414289	0.128719	0.212642	0.412369	0.353973	0.150382
42.6563		-0.14246	0.034069	-0.05579	0.025402	-0.03407	0.14018	0.17695	-0.04747	0.257797	0.296316	-0.04275	0.158224	0.16767	0.056612	-0.26609	-0.10612	-0.08702	0.191961	0.181294	-0.06904	0.290468	0.545494	0.206555	0.220421	0.162833	0.087694
43.0355		0.06755	-0.00194	-0.03179	0.044664	-0.04201	0.178408	0.090069	-0.0498	0.030992	0.229689	-0.09057	0.167023	0.071932	0.008499	-0.29859	-0.0408	-0.25866	0.141474	-0.03657	0.428917	0.283104	0.276464	0.399381	-0.00421	0.525824	0.239321
43.4146		0.018154	0.004721	-0.07308	0.057107	0.03671	0.101598	0.105882	0.174028	-0.04504	0.139922	-0.12643	-0.10386	0.229399	-0.01184	-0.04734	-0.19852	-0.19518	0.23657	0.130704	0.259886	0.189892	0.6104	0.443007	0.304954	0.188852	0.129735
43.7938		-0.06219	0.012189	-0.04335	-0.00241	-0.00026	0.144727	0.173781	-0.12043	-0.06282	0.229501	-0.01838	0.16456	0.193659	0.000407	-0.26176	-0.14537	0.547057	0.11727	0.363036	0.416748	0.145178	0.263122	0.411514	0.239382	0.357631	0.181773
44.173		0.100147	0.033015	-0.07291	0.071766	-0.00173	0.081707	0.085352	-0.07578	-0.02479	0.127372	-0.08983	0.00657	0.118714	0.027934	-0.21658	0.096338	0.018736	0.325458	0.280034	0.282933	0.18056	0.192338	-0.07094	0.026245	0.059061	0.086515
44.5521		0.145915	0.043485	-0.05942	0.050644	0.036531	0.122822	0.24575	-0.02759	0.021501	0.153594	0.080187	-0.04212	0.100426	0.100082	-0.23499	0.044839	-0.12407	0.355656	0.211122	0.311873	0.110472	0.418077	0.139775	0.206031	0.289114	0.260633
44.9313		-0.01134	-0.00688	-0.05032	0.083399	-0.01389	0.105402	0.026798	-0.01612	0.074896	0.104569	-0.077	0.198143	0.228887	0.309765	-0.20656	-0.00986	0.142441	0.040821	0.151858	0.138685	0.266716	0.41445	0.368539	0.033809	0.191694	0.120098
45.3105		0.110732	-0.01255	-0.06622	0.08721	-0.0021	0.126062	0.144128	0.105563	-0.01945	0.291806	-0.07096	0.104522	0.222181	0.236909	-0.15863	-0.04167	-0.07769	0.231282	0.404776	0.208839	0.294302	0.495861	0.512457	0.1878	0.120743	0.195672
45.6896		-0.00936	-0.01005	-0.05905	0.041599	0.020713	0.097763	0.128345	0.043069	0.120922	0.142434	0.020168	0.257097	0.116265	0.192754	-0.0199	0.079536	0.439394	0.100447	0.336621	0.423016	0.363507	0.646167	0.078245	0.15737	0.273618	0.065052
46.0688		-0.02909	0.004936	-0.08177	0.058567	0.011778	0.137762	0.316911	0.003236	0.393136	0.315854	-0.12212	-0.02675	0.089494	0.118494	-0.22553	-0.00067	-0.07111	0.123518	0.137242	0.494614	0.299125	0.197475	0.25006	0.170485	0.272168	0.146632
46.448		-0.02226	0.015353	-0.07246	-0.00441	-0.02276	0.114021	0.196275	0.06825	-0.11521	0.24292	-0.04853	0.021923	0.136173	0.320624	-0.08319	0.101529	0.005685	0.281453	0.05567	0.371408	0.018174	0.155982	0.640091	0.340992	0.427591	0.361787
46.8271		-0.03447	0.016707	-0.07724	0.014907	0.028489	0.134485	0.090496	0.103369	0.036468	0.163812	-0.07959	0.034758	0.259776	0.116516	-0.32313	0.067227	0.066226	0.325685	0.31333	0.480366	0.271968	0.318246	0.140155	0.194801	0.364388	0.166844
47.2063		0.035857	0.023285	-0.05571	0.026372	-0.02507	0.142882	0.108055	0.073565	0.244849	0.282673	0.08192	0.092373	0.162379	0.078477	-0.09946	-0.11351	-0.14408	0.076535	-0.10263	0.172016	0.321115	0.334516	0.291125	0.367301	0.219761	0.207773
47.5855		-0.07995	0.041557	-0.03146	0.055089	0.0222	0.106692	0.088216	0.097214	0.269408	0.181391	-0.13022	0.11329	0.356982	-0.00521	-0.23088	-0.04135	-0.14694	0.078017	0.355741	-0.09009	0.194985	0.484808	-0.05002	0.05707	0.192638	0.236263
47.9646		-0.07668	-0.00536	-0.03883	0.040238	0.054663	0.154368	0.13049	-0.06921	0.070865	0.200483	-0.12985	0.108556	0.144861	0.164007	-0.06143	0.00311	-0.16865	0.292073	0.096216	0.357784	0.13315	0.083104	0.399248	0.46756	0.324675	0.112042
48.3438		0.018995	0.018046	-0.04244	0.010676	0.017861	0.176994	0.046139	-0.15633	0.097665	0.102533	-0.0923	0.118617	0.154493	0.06389	-0.15671	-0.02819	0.046078	0.386227	0.244103	0.451461	0.259241	0.319614	0.429311	0.247691	0.223981	0.110753
48.723		-0.02992	0.039785	-0.03849	0.040885	-0.02158	0.100726	0.166656	0.115297	0.444368	0.216223	0.008304	0.189377	0.226573	0.108295	-0.01986	0.134559	-0.38815	-0.04448	0.301645	0.436936	0.035161	0.197778	0.164922	0.200694	0.432408	0.04386
49.1021		-0.09788	0.038827	-0.06558	0.016848	0.02016	0.130653	0.212037	0.205188	0.14529	0.341308	-0.03637	0.095377	0.095835	0.102134	-0.22604	0.073843	0.438529	0.269863	0.254932	0.507254	0.380926	0.203064	0.095812	0.291469	0.401326	0.186688
49.4813		-0.00838	0.040808	-0.0327	-0.02892	0.040355	0.067594	0.257795	-0.08019	-0.16321	0.042173	-0.04194	0.091623	0.016949	0.109919	-0.17193	-0.10684	0.062871	0.25548	-0.01024	0.119022	0.423673	0.010476	0.311064	-0.04364	0.186243	0.155924
49.8605		0.030362	0.022675	-0.05081	0.013082	-0.02209	0.122935	-0.05081	-0.00181	0.12862	0.159655	-0.10942	0.254009	0.127418	-0.00527	-0.03397	-0.07683	0.244696	0.154275	0.142727	0.158306	0.337879	0.167204	0.244321	0.199779	0.407393	0.136406
50.2396		0.033663	0.050845	-0.02847	-0.0066	0.00938	0.11106	0.101235	0.027347	0.125523	0.206326	-0.05231	0.106383	0.311809	0.225141	-0.17234	0.138462	-0.279	0.461183	0.16767	0.595545	0.176947	0.446535	0.133679	0.149517	0.310737	0.344606
50.6188		-0.00532	0.039425	-0.07132	0.050744	0.015471	0.137596	0.145425	0.067858	0.03759	0.289472	-0.0733	0.046824	0.182991	0.103842	0.075849	-0.00557	-0.02182	0.171479	0.172364	0.18144	0.184782	0.33154	0.176388	0.24568	0.394527	0.200756
50.998		-0.07048	0.046327	-0.02887	0.071789	0.003515	0.198386	0.254496	0.124211	-0.02685	0.358612	-0.16076	0.326556	0.197315	0.096156	-0.21951	-0.14728	0.369164	0.186004	0.05926	0.020637	0.443573	0.369024	0.076942	-0.00858	0.26445	0.123888
51.3771		0.057495	0.032803	-0.0426	-0.00227	0.037649	0.164699	0.136499	0.034125	0.234939	0.310703	-0.10474	0.320331	0.227304	0.050493	-0.24419	-0.05884	-0.03356	0.263355	0.074763	0.255812	0.105556	0.21729	0.15047	0.282308	0.236619	0.083577
51.7563		0.164298	0.055468	-0.04366	0.025428	-0.0059	0.126121	0.403257	-0.02081	0.08006	0.144912	0.047153	0.38817	0.173492	-0.00559	-0.30914	0.026105	-0.0887	-0.03304	0.189047	0.361018	0.230439	0.200876	0.509656	0.299623	0.449983	0.157385
52.1355		-0.02939	0.035481	-0.05966	0.048009	0.00441	0.171915	0.150843	0.007715	-0.23651	0.307415	0.007373	-0.21655	0.16061	0.101779	-0.05705	0.105821	-0.17897	0.132605	0.381576	0.075808	0.302436	0.177525	0.298815	0.457726	0.558722	0.21961
52.5146		0.116473	0.037235	-0.07137	0.040662	-0.02338	0.204949	0.137184	0.196695	0.39341	0.18466	0.029715	0.160256	0.119421	0.042495	-0.19323	-0.00309	-0.08154	0.292145	0.185674	0.272954	0.255367	0.31166	0.257472	0.347666	0.546388	0.266426
52.8938		0.026077	0.035937	-0.05641	-0.00024	-0.0003	0.181571	0.000132	-0.07271	0.38987	0.252572	0.052007	-0.03979	0.062437	-0.01864	-0.2271	-0.0239	-0.07376	0.157237	0.194962	0.065796	0.282596	0.082958	0.187736	0.48242	0.464061	0.249497
53.273		-0.06141	0.038255	-0.06479	-0.00639	0.022648	0.165412	0.042226	0.066774	0.147319	0.222753	-0.08435	0.299482	0.151075	0.067693	-0.14436	0.073069	-0.27534	0.196593	0.122583	0.031409	0.387216	0.4652	0.190995	0.168286	0.178228	0.200913
53.6521		0.009942	0.027879	-0.01808	-0.00411	0.061302	0.1621	0.055576	0.06623	-0.00813	0.175612	0.096291	0.215826	0.144066	0.091769	-0.35033	-0.11141	-0.00626	0.201695	0.396083	0.079228	0.446958	0.289861	0.16665	0.279927	0.073807	0.216464
54.0313		0.027689	0.059056	-0.05893	-0.0176	-0.02315	0.167161	0.091961	0.04671	0.010616	0.129489	0.094152	0.313217	0.237303	-0.01335	0.04853	-0.03947	-0.28361	0.312069	0.453767	0.549566	0.162271	0.327563	0.198913	0.197883	0.299647	0.155485
54.4105		0.024377	0.05847	-0.0499	0.052922	0.024313	0.184838	0.172165	0.124966	-0.08423	0.119797	-0.08243	0.365757	0.176466	0.190711	-0.07633	-0.04207	-0.14053	0.239539	0.028851	0.328081	0.256444	0.532715	0.19468	0.189415	0.188891	0.17566
54.7896		-0.04237	0.047425	-0.08416	0.01522	-0.04243	0.246186	0.064382	0.160428	0.098011	0.257385	-0.02631	0.038438	0.194477	0.168718	-0.05944	-0.02022	0.131087	0.442937	0.244636	-0.0578	0.621974	0.322183	0.391071	0.130139	0.504249	0.193755
55.1688		0.110696	0.061963	-0.05114	0.0116	-0.00597	0.115664	-0.06155	-0.00028	0.355552	0.267682	0.064553	0.035463	0.044833	0.086508	-0.1753	0.162741	-0.10757	0.169191	0.254314	0.45458	0.17832	0.173349	0.092527	0.275275	0.480504	0.219804
55.548		0.115748	0.038389	-0.06652	0.055704	-0.00083	0.187145	-0.06758	-0.02634	0.091364	0.21568	-0.00556	0.156366	0.177803	0.0443	-0.16865	0.010622	0.330454	0.172469	0.278433	-0.14951	0.230486	0.144041	0.333607	0.292455	0.671609	0.020306
55.9271		-0.03199	0.061838	-0.0763	0.061891	0.031383	0.192348	-0.00411	0.143978	-0.07291	0.140977	0.012498	-0.07957	0.154048	0.273194	-0.17704	-0.1415	0.192985	0.011032	0.141987	0.056056	0.268721	0.359143	0.200714	0.144035	0.253993	0.046278
56.3063		-0.06122	0.063185	-0.09753	0.023465	0.026099	0.164952	0.106973	-0.03196	-0.1412	-0.02787	0.039511	0.142165	0.146138	0.04162	-0.05208	0.00512	-0.0185	0.07197	0.064939	-0.12274	0.302003	0.481182	0.21552	0.293138	0.326275	0.216539
56.6855		0.007059	0.048141	-0.07057	0.021448	-0.04267	0.207752	0.141341	0.066433	-0.09433	0.329107	-0.11484	0.140208	0.030353	0.1175	-0.15343	-0.02505	-0.19021	0.394082	0.288307	0.365523	0.387358	0.272994	0.172249	0.347173	0.281614	0.072286
57.0646		-0.11741	0.038365	-0.0743	0.059078	0.022662	0.164709	-0.02449	-0.03366	-0.02642	0.146934	0.113184	0.106714	0.189771	0.086942	-0.27094	0.038995	0.177503	0.523869	0.283668	0.32438	0.34676	0.723291	0.306225	0.022604	0.256985	0.252096
57.4438		0.074637	0.071408	-0.05222	0.043245	0.015733	0.16652	0.093909	0.159724	-0.01845	0.196726	-0.00311	0.084454	0.208725	0.179147	-0.14699	0.039855	0.020825	0.26519	0.153029	0.146916	0.117966	0.342614	0.173157	0.233901	0.440318	0.171383
57.823		0.020147	0.031858	-0.05607	0.027521	0.003784	0.189382	0.185654	0.003202	0.063251	0.265251	-0.03167	0.305933	0.163573	0.136207	-0.22401	-0.00195	0.14829	0.059807	0.224442	0.209957	0.449111	0.086942	0.553011	0.281613	0.117266	0.110541
58.2021		-0.02174	0.030447	-0.07581	0.021424	-0.01032	0.174849	0.049629	-0.0575	0.150596	0.477952	-0.12509	0.091524	0.143788	0.169021	-0.1732	-0.10729	0.472439	0.05585	0.195592	0.311202	0.276063	0.096602	0.280795	0.277166	0.138291	0.086983
58.5813		-0.04307	0.030282	-0.0781	-0.02256	0.035678	0.193069	0.288755	0.030109	0.200665	0.13874	-0.08884	0.241313	0.191122	0.008425	-0.09828	-0.14847	-0.15098	0.235594	0.242803	0.098586	0.270075	0.199013	0.758711	0.271492	0.300525	0.157154
58.9605		-0.06345	0.041704	-0.06738	0.055714	0.037999	0.159142	0.107049	0.033503	-0.06192	0.24526	-0.00999	0.224478	0.180546	0.052614	-0.25133	-0.16652	0.052849	0.241145	-0.01768	-0.06077	0.367828	0.322485	0.0675	0.223123	0.238317	0.083379
59.3396		-0.00726	0.063003	-0.05419	0.0174	0.029998	0.160593	0.135438	-0.08476	0.178767	0.088199	-0.00288	-0.024	0.146776	0.166353	-0.11338	-0.01691	-0.00952	0.487518	0.177014	0.287317	0.175582	0.024527	0.356428	0.134163	0.329782	0.220149
59.7188		-0.00285	0.054236	-0.09496	0.038011	0.033065	0.198112	0.278373	0.067611	0.239573	0.094103	0.038596	-0.05523	0.172344	0.107773	0.035162	-0.0737	0.005989	0.137808	0.153637	0.278632	0.24084	0.242163	0.243182	0.435091	0.338419	0.054476
60.098		0.069326	0.015198	-0.06669	0.004804	0.074286	0.193821	-0.08874	-0.13827	0.289014	0.32493	0.043309	-0.0451	0.269676	-0.00445	-0.17789	0.05019	-0.1169	0.28982	0.270871	0.033015	0.324683	0.491781	0.32335	0.357503	0.182613	0.22762
60.4771		-0.10943	0.049736	-0.07977	-0.00933	0.007876	0.183727	0.207841	0.158905	0.174884	0.089768	-0.09466	0.122879	0.131844	0.037462	0.268589	-0.11653	-0.1763	0.124911	0.43616	0.194392	0.26854	0.318187	0.274588	0.296879	0.424471	0.123085
60.8563		-0.00702	0.085966	-0.04859	0.05117	0.079994	0.154726	0.075225	0.404679	0.037318	0.388038	0.107806	0.113854	0.107211	0.134932	-0.35916	0.083051	-0.24677	0.437969	0.053412	0.081479	0.350679	0.166955	0.306297	0.054145	0.504054	0.054671
61.2355		-0.12768	0.031074	-0.054	0.025891	0.059323	0.172738	0.102385	-0.00799	-0.16721	0.229778	-0.19065	0.046276	0.212739	0.228803	-0.12558	0.247166	-0.07467	0.139269	0.288287	0.508811	0.452184	0.270345	0.569889	0.496533	0.32108	0.306018
61.6146		-0.01204	0.045584	-0.05577	-0.01937	0.019563	0.182923	0.028156	0.125581	0.359542	0.150083	0.024362	0.088186	0.105761	0.166494	0.016308	0.021845	0.169306	0.252166	0.08793	0.18026	0.205739	0.087965	0.827925	0.028266	0.416121	0.058444
61.9938		0.037938	0.055167	-0.05858	0.001475	0.024632	0.201833	0.216189	0.023925	0.213867	0.200083	-0.15772	-0.00881	0.178987	0.122625	-0.27036	-0.03482	0.207231	0.241193	0.264494	0.284471	0.251235	0.145436	0.417615	0.254432	0.240756	0.062921
62.373		-0.09812	0.022333	-0.06854	-0.01283	0.0035	0.200584	0.100761	-0.01917	0.110656	0.496969	-0.10821	0.012035	0.276567	0.09171	-0.3315	0.061953	-0.2435	0.283704	0.397826	0.167951	0.320785	0.215896	0.220645	0.265898	0.214368	0.031862
62.7522		-0.00472	0.014904	-0.05732	0.064708	0.028009	0.207017	0.047172	0.045578	0.179633	0.112127	0.028117	-0.01928	0.271459	0.08161	-0.00156	0.009239	0.069406	-0.03097	0.10353	0.091543	0.328805	0.251715	0.2759	0.030644	0.38545	0.146309
63.1313		-0.03224	0.059637	-0.05872	0.011221	-0.00753	0.190495	0.126603	0.077745	0.061496	0.263219	-0.08371	0.261076	0.086521	0.065509	-0.33456	-0.06863	-0.31676	0.21622	0.551192	0.300085	0.30721	0.247084	0.229547	0.05335	0.427319	0.089312
63.5105		-0.0457	0.018333	-0.06619	0.029165	0.070672	0.099249	0.130691	0.116853	0.307853	0.208369	0.011508	0.164952	0.189001	0.047048	-0.44716	0.133913	-0.09378	0.236353	0.201595	0.293851	0.22575	0.126281	0.228715	0.295033	0.312222	0.121692
63.8897		0.057726	0.01323	-0.09439	0.043479	0.000188	0.181792	0.062132	0.002659	0.158573	0.245953	-0.09766	0.097052	0.051798	0.017332	-0.36796	0.117941	-0.15539	0.125029	0.362939	0.32364	0.270994	0.245703	0.36245	0.243161	0.521652	0.215224
64.2688		-0.01577	0.042998	-0.05484	0.038864	0.010914	0.184152	-0.02836	-0.01742	0.439789	0.242127	-0.15476	-0.04298	0.192821	0.121695	0.292604	0.038036	-0.05948	0.055732	0.215982	-0.12216	0.475685	0.244558	0.262543	0.20101	0.172675	0.329377
64.648		-0.03889	0.025066	-0.0648	0.009937	0.031964	0.154839	0.077356	0.045067	-0.04684	0.305448	-0.13557	0.469289	0.094434	0.01488	-0.32498	0.02476	0.294803	0.135305	0.134767	0.151451	0.394566	-0.03608	0.24228	0.348804	0.368383	0.351385
65.0272		-0.0188	0.024968	-0.06811	0.05015	-0.02963	0.152897	0.104685	0.080651	0.398737	0.229009	-0.07898	0.126911	0.22731	0.026564	0.096897	-0.04329	-0.06875	0.076164	0.448481	0.052524	0.153082	0.182646	0.417989	0.297489	0.64939	0.172971
65.4063		0.021165	0.051459	-0.03294	-0.01004	0.042045	0.184119	0.069122	0.049363	0.613549	0.205009	-0.02041	-0.23208	0.283879	0.101826	-0.24198	-0.08585	-0.07602	0.237415	0.305656	0.221963	0.221303	0.233538	0.163416	0.334375	0.317267	-0.0997
65.7855		-0.04509	0.037493	-0.06692	0.035385	0.09512	0.173046	0.035773	0.095289	0.134983	0.25337	-0.07753	0.003708	0.118086	0.180977	-0.01684	0.031493	-0.00636	0.223552	0.297431	0.279695	0.262439	0.219884	0.098714	0.280087	0.489388	0.128654
66.1646		-0.00182	0.07009	-0.06144	0.037672	0.008184	0.171548	0.150244	0.068777	0.064409	0.203174	0.0044	0.170237	0.163681	0.081291	-0.31962	-0.00491	-0.05477	0.080992	0.027733	0.382609	0.350809	0.708622	0.41473	0.106842	0.196428	0.22314
66.5438		0.059924	0.04719	-0.10215	0.015321	0.054803	0.149578	0.037807	-0.05864	0.44576	0.152034	-0.02802	0.07891	0.253221	0.080024	-0.02454	0.20312	-0.41369	0.123183	0.211588	0.20713	0.277831	0.18093	0.265707	0.534662	0.321128	0.333632
66.923		0.074083	0.02658	-0.06161	0.071537	0.049312	0.181348	0.152886	-0.03477	0.245708	0.14772	-0.10439	0.451911	0.171574	0.080755	-0.07377	0.18248	-0.01482	0.179242	0.277156	0.08603	0.35954	0.314659	0.524394	0.304418	0.465006	0.161447
67.3021		0.100335	0.036105	-0.10001	0.058828	0.064019	0.171025	0.124622	-0.00248	0.06435	0.39601	-0.17946	0.225348	0.221833	0.298512	-0.07745	-0.10072	-0.0801	0.425938	0.160279	0.009527	0.145911	0.23106	0.435048	0.210217	0.370569	0.164891
67.6813		0.140927	0.061603	-0.10051	0.042616	0.090534	0.244608	0.185042	0.023461	0.206254	0.181229	-0.05271	0.139227	0.179862	0.090695	-0.07963	-0.08149	-0.29174	0.092437	0.103953	-0.0181	0.587634	-0.01956	0.304909	0.04383	0.292099	0.106474
68.0605		0.077152	0.076847	-0.09221	-0.019	-0.00143	0.185841	0.167485	0.029082	0.074176	0.274977	-0.13664	0.204389	0.357651	0.04829	-0.21309	-0.05813	0.194697	-0.0636	0.227103	0.13496	0.398172	0.348052	-0.06557	0.409969	0.372433	0.151237
68.4397		0.072133	0.061533	-0.08897	-0.06626	0.066118	0.170344	0.195754	0.039173	0.02104	0.188382	-0.11717	0.18877	0.184654	0.214506	-0.26531	-0.04945	-0.27405	0.038418	0.787836	0.220746	0.208927	0.224374	0.654635	0.110913	0.233296	0.233697
68.8188		-0.05651	0.061078	-0.08606	0.062156	0.003255	0.18295	0.048557	0.009509	0.222562	0.16169	-0.01493	0.158397	0.257457	0.25654	0.005335	-0.0235	-0.13574	-0.02807	0.425292	-0.00369	0.446807	0.04296	0.174843	0.024592	0.328195	0.142348
69.198		0.198023	0.066672	-0.08439	0.041115	0.028416	0.190986	0.129953	0.028614	0.087036	0.273781	-0.07955	0.243247	0.081598	-0.00378	-0.21451	-0.01612	0.05322	0.227675	0.201079	0.422437	0.314191	0.418701	0.357442	0.269821	0.203199	0.194071
69.5772		0.033503	0.10014	-0.07629	0.010038	0.064465	0.175965	0.05338	0.03308	0.228502	0.26405	-0.09051	-0.1055	0.235138	0.070806	-0.06877	-0.12602	-0.20135	0.023308	0.36122	0.107614	0.412489	0.569263	0.416327	0.334196	0.240062	0.103241
69.9563		-0.05255	0.07998	-0.09124	0.109784	-0.019	0.157477	0.049581	0.170013	0.137114	0.180195	-0.15004	-0.1844	0.167743	0.143965	-0.10258	0.063029	-0.17346	0.199946	0.077731	0.12072	0.249684	-0.04162	0.536234	0.140075	0.417562	0.10064
70.3355		-0.03679	0.057207	-0.09718	0.005483	0.006213	0.203711	0.268714	0.014407	0.271678	0.331557	0.089692	0.00182	0.135144	0.118817	-0.44628	-0.10942	0.032089	0.09954	0.003789	-0.03815	0.23521	0.335236	0.145468	0.341053	0.116859	0.088462
70.7147		0.04054	0.072246	-0.09445	0.064153	0.049539	0.282659	0.222732	-0.02464	0.203758	0.30572	0.104919	0.004465	0.178699	0.114272	-0.24427	0.151648	0.178469	0.199333	0.128867	0.072603	0.248046	-0.09254	0.198136	0.316687	0.24657	0.10462
71.0938		0.078251	0.117602	-0.07768	0.02683	0.037911	0.253641	0.268633	0.031882	0.030578	0.128989	0.098177	0.21657	0.333742	0.17242	-0.2026	0.001416	-0.01782	0.392614	0.020259	-0.02308	0.333277	0.179276	0.300594	0.519289	0.529945	0.035355
71.473		0.015493	0.075739	-0.08129	0.072026	0.104345	0.194288	0.177171	0.105364	0.120916	0.280786	0.071679	0.266652	0.140793	0.127598	-0.24869	0.032544	0.151109	0.291995	0.260244	0.084831	0.280202	0.312731	0.300323	0.138847	0.352613	0.090457
71.8521		0.091364	0.124754	-0.05377	0.030909	0.008174	0.2134	0.12999	0.054411	0.159646	0.266853	-0.07643	0.23246	0.136456	0.006112	-0.076	0.123786	0.011771	0.166053	0.095617	0.077631	0.191449	0.371865	0.076286	0.131726	0.460679	0.207162
72.2313		-0.20758	0.086212	-0.09289	0.028768	0.057202	0.189264	0.11387	-0.00196	0.392385	0.276307	-0.13736	0.162572	0.159379	0.005408	0.107087	-0.09948	0.075463	0.105317	0.070082	0.25641	0.235905	0.38911	0.263323	0.337469	0.229616	0.12571
72.6105		0.031027	0.075288	-0.09868	0.053602	0.026346	0.207944	0.328927	0.018768	0.446117	0.365098	-0.05379	0.311278	0.10524	0.113605	-0.30476	0.169836	-0.03646	-0.02239	0.236306	0.286064	0.382099	0.312746	0.585722	0.042511	0.25545	0.233761
72.9896		-0.01612	0.101639	-0.10968	0.058297	0.032527	0.223324	0.407771	0.073556	-0.0664	0.276534	-0.09656	0.019386	0.182259	0.070052	0.070192	-0.02813	0.160276	0.202208	0.146083	0.03509	0.331627	0.443509	0.407528	0.172421	0.566387	0.063766
73.3688		-0.04103	0.081241	-0.0968	0.027306	0.056706	0.205554	-0.03844	0.179014	0.084346	0.449231	-0.12339	0.063447	0.159587	-0.03948	-0.33021	-0.0369	0.098692	0.102296	0.333796	0.163114	0.258538	-0.00871	0.073088	0.206842	0.420302	0.167633
73.748		0.001314	0.104854	-0.09351	0.066561	0.072307	0.207866	0.345227	-0.0411	0.333334	0.250053	-0.16062	-0.01147	0.241746	0.123169	-0.25333	0.016211	-0.055	0.332856	0.395626	0.454875	0.3908	0.218519	0.282323	0.168077	0.34023	0.219498
74.1272		0.154641	0.108023	-0.06665	0.077616	0.030418	0.237686	0.201929	0.115913	0.145077	0.20305	0.042814	0.250531	0.114163	0.132363	-0.25585	0.105852	-0.08986	0.08114	0.376835	0.270831	0.202189	0.2041	0.402776	0.166733	0.422383	0.089369
74.5063		0.089609	0.080147	-0.0708	0.070104	0.137933	0.186855	0.11057	0.031954	0.038796	0.208914	-0.18162	0.105738	0.206453	-0.04826	-0.35328	0.034814	0.391959	-0.01665	0.466402	0.094542	0.301091	0.453234	0.242151	0.251319	0.490373	0.156452
74.8855		0.091819	0.093572	-0.07233	0.057523	0.114715	0.179137	0.049622	-0.08399	0.16142	0.275801	0.030806	0.313965	0.093937	0.062502	0.005119	-0.05007	-0.11067	0.253339	0.190294	-0.03222	0.33814	0.213352	0.333335	0.441994	0.134789	-0.04245
75.2647		0.092512	0.105065	-0.10165	0.072788	0.021808	0.182298	0.167135	0.000242	0.403263	0.163915	0.040462	0.194624	0.196925	0.0274	-0.00222	-0.09017	-0.31444	0.202325	0.393668	0.110234	0.264695	0.417091	0.474487	0.028895	0.306544	0.099314
75.6438		-0.00992	0.096278	-0.08119	0.013819	0.08335	0.18275	0.096944	0.102538	0.129521	0.382361	-0.06598	0.21762	0.020544	0.100351	-0.13329	-0.09137	0.034356	0.001022	0.484408	0.036254	0.148228	-0.01678	-0.02937	0.353009	0.370341	-0.03432
76.023		0.11049	0.088185	-0.0905	0.034335	0.085024	0.22659	0.324192	0.117702	0.033778	0.338742	-0.06103	-0.04376	0.065599	0.177946	-0.22084	0.07792	-0.32301	0.225824	0.177938	-0.07834	0.295653	0.240871	0.454639	0.236102	0.094917	0.341695
76.4022		0.026189	0.119667	-0.05655	0.073282	0.070868	0.222038	0.141817	-0.053	0.247121	0.113832	0.034331	-0.01215	0.233228	0.162321	-0.34677	-0.06916	-0.10655	0.06918	0.253395	0.331327	0.257808	0.659092	0.44723	0.065396	0.526333	0.104442
76.7813		0.039707	0.11697	-0.06114	0.075316	0.085151	0.220741	-0.03752	0.075673	0.760592	0.178198	-0.12444	0.062752	0.136658	0.060274	-0.16045	-0.2056	0.31838	0.320207	0.122561	0.339767	0.249132	0.358325	0.230075	0.420684	0.330776	0.186316
77.1605		0.123102	0.147875	-0.08641	0.015359	0.142106	0.233872	0.14963	0.359374	-0.13306	0.237536	-0.06347	0.089094	0.181515	0.129963	-0.33593	-0.05861	0.09544	0.336516	0.352791	0.055552	0.203331	0.27297	0.236962	0.260835	0.380981	0.088671
77.5397		0.048868	0.11828	-0.09044	0.079044	0.114099	0.225441	0.227744	0.028425	0.142715	0.242106	-0.06522	0.013114	0.150001	0.04941	-0.24677	-0.11549	-0.12991	0.052717	0.355484	0.311216	0.339495	0.176122	0.10781	0.365354	0.075046	0.026702
77.9188		0.045406	0.10286	-0.07077	0.127664	0.166722	0.194312	0.200556	0.050921	-0.00721	0.333849	-0.0318	0.360346	0.081255	7.15e-05	-0.22389	0.157335	-0.15272	0.118234	0.298496	0.285675	0.413754	0.551521	0.292113	0.404633	0.361276	0.114309
78.298		-0.05415	0.108145	-0.11613	0.062672	0.053898	0.237005	0.141375	0.06501	0.11147	0.274753	-0.04728	0.15685	0.156059	0.208918	-0.13554	0.062317	0.02358	0.031697	0.118954	0.0847	0.289257	0.210764	0.368368	0.245654	0.314593	0.280922
78.6772		-0.07111	0.123968	-0.08754	0.022609	0.07949	0.242153	0.104126	0.097052	0.039716	0.24669	0.020188	-0.03205	0.286608	0.187221	-0.20336	0.002049	-0.25564	0.151911	0.387492	0.305178	0.36998	0.065885	0.388672	0.270801	0.280732	0.187056
79.0563		-0.13554	0.065109	-0.10107	0.087582	0.118977	0.255008	-0.12734	-0.04896	0.13702	0.224328	0.064404	0.353903	0.260878	0.169457	-0.099	-0.03376	-0.09694	0.139876	0.343742	0.29302	0.369075	0.537706	0.322736	0.197781	0.366372	0.113078
79.4355		0.074511	0.101672	-0.11289	0.063006	0.155945	0.204177	0.186967	0.04839	0.160161	0.12011	0.011108	-0.06646	0.150094	0.154701	-0.06977	-0.07941	-0.24115	0.158963	0.269792	0.052533	0.377217	0.282194	0.365845	0.442763	0.278448	0.067494
79.8147		0.130096	0.105459	-0.10661	0.070283	0.144177	0.277089	0.259581	0.08289	0.085255	0.184228	-0.06071	-0.1009	0.24191	-0.00782	-0.35344	0.053759	0.191285	0.257527	0.199417	0.222969	0.610754	0.405378	0.341299	0.316876	0.168884	0.30483
80.1938		0.168664	0.093723	-0.09826	0.099432	0.112917	0.240221	0.106687	0.064459	-0.10842	0.459479	0.090807	0.341007	0.064491	0.151201	-0.17936	-0.15397	0.334837	-0.11687	0.456956	-0.00308	0.342123	0.154228	0.347189	0.313418	0.134803	0.109586
80.573		0.104587	0.111809	-0.09666	0.057463	0.069843	0.24029	0.183105	-0.11146	-0.12267	0.291076	-0.14049	0.127209	0.098867	0.13993	-0.18199	-0.01116	0.226101	0.105975	0.300814	0.238251	0.196916	0.230272	0.027361	0.571981	0.320112	0.254314
80.9522		0.063648	0.075486	-0.08703	0.018615	0.058755	0.228745	0.159185	0.064426	0.133886	0.21057	0.038734	0.100982	0.206757	0.027878	-0.03185	-0.01059	-0.04112	0.001089	0.324582	0.240648	0.289616	0.189469	0.659304	0.228328	0.368595	0.091843
81.3313		0.079413	0.100827	-0.06536	0.092874	0.117063	0.293575	-0.00488	0.066014	0.12516	0.312721	-0.07208	0.07911	0.171388	0.07986	-0.07497	0.027288	0.336956	0.193704	0.336849	0.121927	0.403507	0.117096	0.186204	0.317839	0.429708	0.068687
81.7105		-0.0917	0.101948	-0.10174	0.093286	0.055532	0.301908	0.202724	0.036231	0.445295	0.303567	0.011676	0.184909	0.127816	0.267393	-0.29395	-0.00166	-0.26929	0.280838	0.490067	0.202424	0.509285	0.02698	0.5379	0.555669	0.539672	0.21362
82.0897		-0.0737	0.120317	-0.07529	0.02896	0.13249	0.213945	0.174557	0.064259	0.286649	0.154509	-0.05975	0.12985	0.112472	0.275039	-0.1411	0.049721	-0.08993	0.354678	0.47798	0.274958	0.2274	0.359152	0.216945	0.236921	0.19977	0.09704
82.4688		0.027123	0.100385	-0.07302	0.131434	0.036933	0.223475	0.060824	0.160477	0.117414	0.2503	0.051324	-0.07826	0.127882	0.157345	-0.25179	-0.1209	0.155966	0.310335	0.169509	0.205635	0.39415	0.764103	0.234306	0.173751	0.200911	0.095745
82.848		0.013477	0.11697	-0.08052	0.049702	0.088792	0.213027	0.225637	0.135821	-0.00782	0.107992	0.029742	-0.03375	0.26264	0.045095	-0.36972	0.014833	-0.13155	0.02083	0.256845	0.394932	0.154455	0.427912	0.230599	0.244996	0.560057	0.142393
83.2272		-0.11893	0.097897	-0.12499	0.147781	0.101118	0.189488	0.155929	-0.02895	0.066364	0.120435	-0.0567	0.182671	0.296078	-0.01923	-0.23598	0.052147	0.041377	0.240316	0.26461	0.097816	0.328001	0.495962	0.393174	0.50758	0.362332	0.21435

## Sheet: Fig. 4b
Htt97Q-ON	Htt97Q-ON	Htt97Q-OFF
Sis1-OFF	Sis1-ON	Sis1-ON
0.914738	1.41161	0.967347
1.02486	1.5435	1.1245
1.06041	1.36938	0.916927

## Sheet: Fig. 5b
EV	Sis1	Sis1AAA	Sis1ΔG/F	Sis1ΔC	Sis1ΔDD
2.98437	14.1671	3.88609	2.72375	4.03162	12.542
3.1873	14.4902	4.05717	2.50899	4.7412	15.3472
3.06274	11.386	2.97853	2.61136	3.95052	12.7908

## Sheet: Fig. 5c
	EV			Ssa1
EV	8.20737	10.3015	7.62602	8.71279	5.76344	7.65861
Sis1	125.296	141.398	153.853	45.9785	38.6256	14.1636

## Sheet: Fig. 5g
Htt97Q+Sis1
		Ssa1-GFP FRAP
Time [s]		Repl. 1	Repl. 2	Repl. 3	Repl. 4	Repl. 5	Repl. 6	Repl. 7	Repl. 8	Repl. 9	Repl. 10
-7.39375		0.544139	1.18016	0.780352	0.626629	0.96255	1.05752	1.05244	1.12919	0.728374	0.891626
-7.01458		1.6291	1.12012	0.951238	0.725114	0.821905	0.943894	0.890623	1.16044	0.760089	0.829973
-6.63542		1.22706	0.891328	1.09389	1.41842	0.761024	1.10086	1.13615	1.12982	0.853614	0.966247
-6.25625		0.531177	0.690952	0.830358	1.10177	1.56585	1.36208	0.879159	1.20837	1.34183	0.601057
-5.87708		0.880442	1.27123	0.749786	1.35044	1.08546	1.00467	0.992485	0.986315	1.42102	0.854894
-5.49791		1.11054	1.05843	1.20733	1.35188	0.891078	1.13432	1.11112	0.869668	0.835988	0.879158
-5.11875		1.04481	0.821597	1.15772	0.80579	1.24087	0.869961	0.742522	1.13342	0.819176	1.12697
-4.73958		1.11433	1.26843	0.959047	0.6782	0.614727	1.08031	1.15004	1.22312	0.986228	0.831349
-4.36041		0.946709	0.756972	0.96216	0.975154	1.00291	0.609405	1.09597	0.714332	0.956532	1.08498
-3.98125		1.26015	1.04455	0.926662	0.909278	0.928503	1.00123	1.01044	0.820299	1.34055	1.25703
-3.60208		0.843252	0.987507	1.42795	1.03347	1.51067	0.634301	1.22039	0.944137	0.997186	0.937624
-3.22291		0.712677	1.04026	0.906075	0.995439	0.955959	0.804364	1.14179	0.966877	1.19	0.985773
-2.84375		1.10415	1.00506	0.993206	0.995921	0.819204	1.04063	1.20507	0.905036	0.972705	1.14198
-2.46458		1.0893	1.4575	1.10245	0.962639	1.04226	1.71018	0.90767	0.855185	1.12013	1.51841
-2.08541		0.860776	0.442064	1.02332	1.00482	0.699668	0.815081	0.730984	0.811547	0.872619	1.06846
-1.70624		1.52423	0.941556	1.21387	0.903728	1.18359	1.05646	1.01237	0.900941	0.894098	0.849348
-1.32708		0.920418	1.05591	0.965971	1.12945	0.725649	0.784547	1.19668	1.05887	0.786227	0.997595
-0.94791		0.753604	0.897455	0.892298	1.37426	1.12769	0.77621	0.915704	0.875271	0.991069	1.20623
-0.56874		0.878406	0.777275	0.775227	0.920935	1.18686	1.16845	0.877836	1.0925	1.05706	1.11203
-0.18958		1.02473	1.29164	1.08108	0.736677	0.873558	1.04552	0.730557	1.21465	1.0755	0.859265
0.189591		0	0	0	0	0	0	0	0	0	0
0.568757		0.534226	0.001548	0.281553	-0.18006	0.036066	0.039378	0.052912	0.2755	-0.02789	0.067404
0.947925		0.209757	0.406297	0.543382	-0.12458	0.283684	0.301663	0.059745	0.068476	0.001864	-0.00064
1.32709		0.182716	0.177993	0.361842	0.06157	-0.01806	0.267344	0.064143	0.544165	0.098204	0.244076
1.70626		0.432847	0.224866	0.406478	0.200821	0.260349	0.459325	0.075859	0.23895	0.181447	0.183755
2.08543		0.453133	0.54299	0.411788	-0.04998	0.360963	0.304201	0.149166	0.18304	0.088358	0.168308
2.46459		0.572273	0.544729	0.595687	0.251633	0.301063	0.341267	0.115517	0.407846	0.380651	0.29572
2.84376		0.048757	0.71765	0.59778	0.003752	0.44773	0.510109	0.299597	0.321684	-0.02852	0.19211
3.22293		0.598149	0.591444	0.592782	0.042514	0.318744	0.389951	0.310019	0.721222	0.210336	0.269789
3.60209		0.412135	1.11319	0.491267	0.267873	0.599857	0.424134	0.211766	0.654033	0.176343	0.241623
3.98126		0.633709	0.606607	0.384606	0.560795	0.629853	0.877163	0.153562	0.619092	0.3354	0.576662
4.36043		0.804495	0.689161	0.720297	0.691652	0.417414	1.04235	0.150854	0.197515	0.141079	0.560153
4.73959		0.347466	0.767943	0.528264	0.317017	0.525359	0.447353	0.278776	0.29611	0.517996	0.540792
5.11876		0.41689	0.794442	0.480185	0.62788	0.514377	1.04651	0.396556	0.778351	0.668131	0.392824
5.49793		0.021377	0.580041	0.536272	0.274174	0.386813	0.725803	0.386732	0.473739	0.585662	0.674091
5.8771		0.631846	0.778244	0.349665	0.693259	0.675794	0.798507	0.493393	0.438472	0.38985	0.467027
6.25626		0.766365	0.904818	0.557371	0.204274	0.776938	0.782155	0.411893	0.419731	0.531373	0.554808
6.63543		0.073092	0.785669	0.456565	0.307268	0.648597	0.737326	0.446217	0.398735	0.602888	0.560584
7.0146		0.307589	0.709751	0.580384	0.470438	0.204154	0.580171	0.417843	0.974882	1.05186	0.450924
7.39376		0.469927	1.25207	0.647782	0.484729	0.533407	0.846499	0.485315	0.760618	0.430603	0.454355
7.77293		0.528225	0.778373	0.375692	0.599289	0.687592	0.768145	0.357677	0.76885	0.731472	0.489047
8.1521		0.592838	0.770834	0.393595	0.363993	0.89663	0.817014	0.400146	0.49118	0.566449	0.885832
8.53126		0.445098	0.358525	0.403075	0.617134	0.579222	0.717639	0.506202	0.798629	0.755434	0.581961
8.91043		0.962105	0.962279	0.648587	0.541242	0.63702	0.800504	0.368232	0.737229	0.954319	0.763892
9.2896		0.612548	0.958646	0.493122	0.795504	0.892355	0.927954	0.535855	0.681738	0.535995	0.665022
9.66877		0.42173	0.604685	0.528503	0.680701	0.583918	0.817249	0.327782	0.853015	0.580677	0.666647
10.0479		0.273924	0.831154	0.623369	0.44017	0.919718	0.672019	0.429111	0.731291	0.569825	0.792097
10.4271		0.774353	0.803894	0.560298	0.948621	0.773013	0.861447	0.401245	0.601295	0.824687	0.711487
10.8063		0.459208	0.912148	0.525918	0.717814	0.831211	1.77736	0.386379	0.920216	0.610515	0.628964
11.1854		0.263442	0.625696	0.552936	0.593222	0.887702	1.22673	0.655085	0.556368	0.93729	0.849222
11.5646		0.856842	0.382999	0.687003	0.392672	0.812078	1.02652	0.520532	0.921182	0.73777	0.767682
11.9438		0.352851	1.07766	0.664159	0.906779	0.507696	1.33519	0.519115	0.702065	0.757968	0.932314
12.3229		0.533752	0.707136	0.844482	0.647723	0.503468	0.855304	0.45321	0.781952	0.775816	0.758569
12.7021		0.145318	1.23781	0.516191	0.541013	0.869405	1.09601	0.596963	0.879145	0.818338	0.588306
13.0813		0.212047	0.965567	0.54705	1.32998	0.676204	0.933642	0.542998	0.795696	0.678499	0.713197
13.4604		0.368774	0.606349	0.647773	0.819	0.492893	1.24883	0.429658	0.864893	0.745673	0.579358
13.8396		0.906335	0.3174	0.742267	0.470289	0.796971	1.01198	0.378895	0.815418	0.586658	0.527046
14.2188		0.746836	0.538691	0.63506	0.749187	0.742834	1.45446	0.463902	0.818899	0.961884	0.797351
14.5979		0.507981	0.7548	0.619117	0.609705	0.951534	1.21513	0.46041	1.23248	0.631081	0.521642
14.9771		0.614947	0.828847	0.695392	0.490322	1.07907	0.53363	0.384056	0.895671	0.588664	0.564227
15.3563		0.845757	1.14291	0.85854	0.631217	1.02412	0.729525	0.36283	1.01582	0.828775	0.508118
15.7354		0.468673	0.684392	0.570028	0.813149	0.873656	0.892818	0.596314	0.864295	0.761137	0.524947
16.1146		0.727401	1.00695	1.13199	0.743927	0.811249	0.798022	0.285407	1.27232	0.981261	0.737717
16.4938		1.14218	1.04951	0.677058	0.984767	0.930068	0.856164	0.338591	1.11634	0.798839	0.869542
16.8729		1.12401	0.59899	0.834362	0.64276	1.03636	1.09695	0.585908	0.910543	1.00787	0.521792
17.2521		0.702931	0.659613	0.915966	0.627814	0.517957	0.808902	0.622287	0.771657	0.757445	0.816829
17.6313		0.230491	0.8967	0.87252	0.302068	0.865475	1.03046	0.469424	0.828572	0.707385	0.74785
18.0104		1.46566	0.818347	0.6995	0.835331	0.994957	0.99758	0.656221	0.733984	0.844129	0.554942
18.3896		0.502104	1.24421	0.74147	0.397543	1.16295	0.771802	0.511424	0.70822	0.695583	0.689109
18.7688		0.921626	1.18776	0.580464	0.503306	0.637795	1.84457	0.671221	0.981356	1.01336	0.580175
19.1479		0.824665	0.555387	0.876307	0.922676	0.988591	1.42267	0.506808	0.861517	0.857678	0.590912
19.5271		0.7104	1.19263	0.805267	0.486581	1.00555	1.40951	0.622833	0.770435	1.09768	0.710801
19.9063		1.38211	1.20735	0.991007	0.878464	1.04526	0.810745	0.504413	0.949348	1.15941	0.735595
20.2854		0.500255	0.568335	0.973637	0.571701	0.880939	0.689583	0.712019	0.782889	0.675305	0.675091
20.6646		0.337052	1.22129	1.10475	0.91563	0.769075	1.03063	0.511435	0.813627	0.864893	0.744309
21.0438		0.792748	0.727435	0.927249	1.01704	1.04727	0.932338	0.502206	0.775495	0.762228	0.58421
21.4229		0.605761	0.648185	0.817714	1.27182	1.01306	1.16253	0.715358	1.026	0.872668	0.744059
21.8021		0.973361	0.820008	1.16403	1.17155	0.556518	1.09404	0.45118	0.674513	1.28595	0.753242
22.1813		0.968711	0.464039	1.15352	0.994856	1.23252	1.28455	0.479111	0.969623	0.975065	0.493657
22.5604		0.843426	1.08848	0.911889	0.492966	0.994877	0.982318	0.699485	1.22582	0.768371	0.805231
22.9396		0.686861	0.937885	0.967071	0.781119	1.1212	1.35236	0.686574	1.23448	0.782788	0.720254
23.3188		1.14297	0.69192	0.971663	0.79092	0.968172	1.18291	0.384394	1.10679	0.946831	0.666979
23.6979		0.743924	1.11782	0.573887	0.638214	1.06273	1.453	0.716641	1.00852	1.08157	0.746423
24.0771		0.818634	1.02124	1.05195	1.39896	1.43682	1.18955	0.603687	0.888565	0.987094	1.05493
24.4563		0.824589	0.981407	0.578555	0.669436	0.924864	1.46326	0.322664	1.03316	0.985932	0.827138
24.8355		1.04847	0.953103	1.12929	1.28429	1.05988	1.5174	0.704152	0.940407	1.07011	0.709906
25.2146		0.949305	0.786202	1.21907	0.768789	1.14893	0.959901	0.819211	1.00707	1.07707	0.873005
25.5938		0.63647	1.00266	1.19085	0.579684	1.20253	1.2063	0.740441	1.06383	1.00459	0.487968
25.973		0.916378	0.944214	0.803408	0.528211	0.937463	0.910241	0.694296	0.957541	1.14019	0.709567
26.3521		0.793557	1.00657	0.846296	1.04904	0.84721	1.51511	0.497377	1.02577	0.763285	0.792696
26.7313		0.651167	1.11595	0.81347	0.855292	1.14766	1.46636	0.547234	0.99486	0.952521	0.617086
27.1105		0.63364	0.984899	0.908792	1.10004	0.747142	1.11068	0.615087	0.93536	0.975635	0.723635
27.4896		0.862732	1.2823	1.0185	0.593506	1.03812	0.903868	0.624301	1.13417	1.47705	0.668436
27.8688		0.905222	0.897394	1.05323	0.802393	1.06138	1.35277	0.639962	1.25835	0.868077	0.70749
28.2479		0.887255	0.593535	1.20074	0.968741	0.811818	1.17029	0.601976	1.11626	1.1002	0.68413
28.6271		0.958533	0.704115	1.1193	0.94123	0.747818	1.29718	0.715624	1.10591	0.798914	0.74466
29.0063		0.76059	0.748705	0.625444	1.11914	1.19976	1.17677	0.599075	1.08061	0.86005	0.530571
29.3854		1.10098	0.453256	1.0554	0.450376	0.940955	1.96348	0.537448	1.05068	0.725724	0.836101
29.7646		0.730244	0.96333	0.966885	1.01189	1.04572	1.34217	0.717502	0.928146	1.66419	0.614158
30.1438		0.387342	0.781557	1.10269	0.693647	1.0897	1.49982	0.737169	0.894927	0.904742	0.755526
30.523		0.575487	0.595317	0.946387	0.610006	0.973046	1.42318	0.619095	0.956602	1.2615	0.677039
30.9021		0.335594	0.714069	0.953673	0.996213	1.03444	1.78135	0.751161	1.11653	1.01822	0.829916
31.2813		0.939226	0.952056	1.0699	0.729401	1.28461	1.3828	0.79524	1.03537	1.07192	0.738541
31.6605		1.27782	0.886316	0.950897	0.508845	1.34626	1.07008	0.79025	1.0865	0.607865	0.598482
32.0396		0.523541	0.644589	1.22898	0.850397	1.11335	1.1826	0.934643	0.984013	1.15712	0.742922
32.4188		0.706422	0.813167	1.0588	1.08699	0.653809	1.66769	0.566832	1.23171	0.88416	0.656118
32.798		0.961402	1.10504	0.928933	0.520362	1.27693	1.57635	0.640523	1.13606	0.835524	0.792458
33.1771		0.512789	1.0373	0.975091	1.52228	1.28325	1.62196	0.562264	1.41614	1.47366	0.640265
33.5563		0.636898	0.936242	0.930438	0.970917	1.15185	0.836263	0.822122	1.20539	1.34495	0.696257
33.9355		1.3036	0.546239	1.16543	0.738243	1.03772	1.68718	0.699611	1.33522	1.17963	0.676505
34.3146		1.20835	0.415043	0.934972	1.05828	0.617002	1.13908	0.606754	1.09139	0.902597	0.899678
34.6938		0.947728	1.23682	0.816027	0.863627	0.788892	1.44847	0.727649	1.24317	1.05222	0.851416
35.0729		0.702557	0.87488	0.928309	0.769529	1.05391	1.32678	0.733804	1.44698	1.15928	0.700697
35.4521		0.699072	1.1334	1.07749	1.17522	0.974368	1.39347	0.868171	1.05278	0.925239	0.746791
35.8313		0.331093	1.08036	0.992243	1.00052	0.820897	1.32312	0.862707	1.022	0.615712	0.677384
36.2105		0.620875	1.11637	1.0022	0.717994	1.08619	1.48571	0.543194	1.22489	1.36673	0.767726
36.5896		0.502349	0.731901	0.899548	0.639549	1.13661	1.20725	0.617859	0.723485	1.11027	0.669794
36.9688		0.846421	1.22528	0.676807	0.469232	1.0846	1.04698	0.839098	0.926831	1.44271	0.675886
37.348		1.57357	0.882101	0.85753	0.427106	1.27596	1.52006	0.544382	0.87115	0.814578	0.843937
37.7271		1.16679	0.965212	0.895355	0.999034	0.795233	1.10695	0.651119	0.884325	1.14816	0.721987
38.1063		0.597805	1.12393	0.741346	1.00878	0.946482	1.11587	0.886556	0.705003	0.917523	0.688113
38.4855		0.957389	1.25897	0.808982	0.930142	0.796244	1.43587	0.791782	0.831665	0.559665	0.979236
38.8646		0.814926	1.54918	0.735942	0.976112	0.741983	1.23254	0.720523	1.36631	1.2749	0.531621
39.2438		1.22017	1.13457	0.832796	0.849527	0.71187	1.22219	0.566143	0.824539	0.930705	0.978236
39.623		0.804431	1.11657	0.845348	0.715651	0.730569	1.67228	0.775508	0.838365	0.955302	0.947977
40.0021		1.36466	0.853964	1.09794	0.949272	0.72927	1.53703	0.605409	1.21765	0.973388	0.503361
40.3813		1.20492	0.942909	0.943782	0.739003	0.753496	0.647453	0.657773	0.945304	0.967775	0.932062
40.7605		1.03601	1.05651	1.17706	0.804731	0.688303	1.55625	0.706861	0.868094	1.30711	0.698559
41.1396		0.48254	0.631897	0.661348	0.451352	0.646405	2.02196	0.761365	1.06092	1.00996	0.73107
41.5188		1.44018	0.620633	0.579051	0.659015	1.00955	1.42187	0.605085	1.29001	0.645074	0.853122
41.898		0.657423	0.754716	0.783528	0.798973	1.00661	1.81571	0.691212	0.912372	0.935341	0.894311
42.2771		1.33783	1.33591	0.955195	0.880312	0.846016	1.61531	0.56262	1.00679	1.18753	0.782609
42.6563		1.32206	1.47951	0.959509	1.15033	0.805941	1.73885	0.319952	1.38892	1.08755	0.682563
43.0355		0.89217	1.01804	0.84895	0.97362	0.947993	1.8795	0.586782	1.12827	1.44449	0.664283
43.4146		1.13389	1.00937	0.955577	0.734893	1.30826	1.69452	0.597197	1.18479	0.668709	0.649428
43.7938		0.533063	1.23188	0.987953	0.723045	0.609066	1.71745	0.605441	1.33238	1.37519	0.814068
44.173		0.579948	1.03935	1.20441	0.81423	0.954596	1.43299	0.793175	1.1296	0.836372	0.59736
44.5521		0.587048	1.55361	1.12931	1.20074	1.14353	1.41447	0.691888	1.13824	1.41637	0.854063
44.9313		0.979263	1.60453	1.13834	0.919929	1.02082	1.93194	0.589877	1.20239	0.767149	0.819301
45.3105		0.707495	1.29721	1.12152	1.45546	1.14247	1.32669	0.438583	1.52776	1.35077	0.76207
45.6896		0.832348	0.8967	1.32254	0.411185	0.957461	1.82824	0.680948	0.980934	1.07814	0.759233
46.0688		0.68182	0.827561	1.43226	1.41932	1.13833	1.6434	0.65776	1.08173	1.17559	0.770271
46.448		0.723232	0.953845	1.35435	0.739809	1.16205	1.65498	0.893169	0.912232	0.960431	0.742446
46.8271		0.906225	0.899734	1.44245	1.31387	0.746147	1.89617	0.747431	1.10963	1.18202	0.939652
47.2063		0.620707	0.953225	1.06334	0.788229	1.2755	1.51089	0.79573	1.13479	0.949851	0.89812
47.5855		1.00416	1.28835	0.966096	1.11063	1.05022	1.43529	0.607068	1.33818	0.711143	0.627401
47.9646		1.22353	1.24517	0.872278	1.23713	1.48011	1.40895	0.66094	1.18269	1.12079	0.746651
48.3438		0.500817	1.34592	1.24071	1.31003	1.40052	1.43447	0.636955	1.25917	1.26094	0.857535
48.723		1.01295	1.07659	0.570411	0.67296	0.85629	1.557	0.642875	0.895722	1.13259	1.11843
49.1021		1.69953	1.12767	1.01777	0.603026	1.05338	1.54529	0.531692	0.872507	0.835849	0.615743
49.4813		0.66019	0.996109	1.1081	0.685352	1.21304	1.39433	0.627747	1.14182	1.22321	0.890086
49.8605		0.703008	1.41525	1.08754	0.919554	1.35323	0.800357	0.787572	0.724339	1.12582	0.825672
50.2396		0.500753	1.38124	1.20167	1.18896	1.30784	1.3795	0.6607	1.45857	1.19619	1.03965
50.6188		1.25189	1.23771	1.15242	1.17778	1.01721	1.14496	0.642316	1.36873	0.719135	0.611882
50.998		0.774795	0.840185	0.964999	0.997509	1.39898	1.211	0.720701	1.32726	1.34105	0.815156
51.3771		0.911108	0.780204	1.28368	1.05723	0.929398	1.60747	0.75698	1.12492	1.26464	0.567498
51.7563		0.724744	1.1498	0.963342	1.27251	1.28558	1.50809	0.728137	1.25029	0.925666	0.906773
52.1355		0.645119	0.825386	0.919754	0.767664	1.06376	1.25154	0.433724	1.09132	0.881651	0.908341
52.5146		1.30132	1.01023	1.02536	0.693987	0.913007	0.856359	0.624328	1.21099	1.03517	0.948489
52.8938		0.936339	0.948011	1.21772	0.901489	1.23176	1.1241	0.6043	0.789248	0.867188	0.772582
53.273		1.05557	0.914488	1.14472	1.09388	0.678709	1.19351	0.636657	0.842088	0.744441	0.715111
53.6521		0.631881	1.06614	1.16888	0.765347	0.911242	1.49117	0.738783	1.23868	1.20265	0.577607
54.0313		0.678409	0.511841	1.08414	0.644371	1.06965	0.9678	0.652146	1.27935	1.26328	0.621915
54.4105		0.542107	1.38106	0.845614	1.16915	1.11025	1.14656	0.495854	1.11626	1.25386	0.761423
54.7896		0.822396	1.57325	1.17638	1.10213	1.12377	1.06864	0.797561	1.33668	0.892952	0.516602
55.1688		0.733585	1.64358	0.787463	0.901365	1.04658	1.26885	0.640409	1.13204	1.02281	0.957347
55.548		0.498078	1.56616	1.06558	1.4865	0.888164	1.52186	0.63636	1.12172	1.19856	0.567207
55.9271		0.985326	1.04064	1.22025	0.933191	0.872788	1.45009	0.673451	1.4245	1.09979	0.82089
56.3063		1.05908	0.682492	1.24943	1.01461	0.946439	2.005	0.605238	0.934768	1.38147	1.13109
56.6855		1.20096	0.776259	1.50391	0.836425	1.18719	0.88987	0.582709	0.832255	1.16863	0.603848
57.0646		1.71674	1.23653	1.08524	1.03211	0.933851	1.46204	0.663273	1.37207	1.22325	0.690183
57.4438		0.78517	0.61593	1.50086	0.931013	0.997964	1.3288	0.567009	0.889617	1.23649	0.874368
57.823		0.382431	1.06998	1.22034	0.729125	1.33676	1.68328	0.68962	0.913538	1.00069	0.728741
58.2021		0.685819	1.24543	1.07038	0.832074	0.778519	1.65371	0.847082	1.42043	1.20598	0.80267
58.5813		0.495392	1.33108	1.35365	0.943376	0.857152	0.917235	0.581635	0.985757	1.34418	1.06429
58.9605		0.994843	1.04887	1.58545	1.05314	1.06324	1.04484	0.569767	1.04886	1.02259	0.830989
59.3396		0.533136	0.761789	1.24018	0.477867	0.806818	0.95975	0.928134	1.27727	1.07662	0.667457
59.7188		1.00184	0.967036	1.52249	0.77869	1.02816	1.21789	0.976115	1.43804	1.37249	0.859484
60.098		0.882329	0.847697	1.32544	0.862574	1.06387	1.59076	0.556905	1.74919	1.25497	0.653784
60.4771		1.09697	1.11938	1.35754	0.788165	1.13936	1.47616	0.733214	1.28113	0.803779	0.714935
60.8563		1.23187	1.10265	1.46982	0.560292	1.08666	0.86467	0.651967	1.15779	1.73501	0.87442
61.2355		0.762568	1.0024	1.57505	1.2894	0.658813	1.37801	0.715948	1.44976	1.22017	0.854438
61.6146		0.989706	1.13893	1.50135	1.08934	1.12294	1.2708	0.631992	0.782409	1.61455	0.878862
61.9938		0.876972	0.93462	1.15795	0.830071	1.62517	0.810091	0.711668	1.27279	1.49067	0.838854
62.373		1.26862	0.727915	1.20395	1.18288	1.34641	1.33131	0.618359	1.44016	1.3244	0.959934
62.7522		0.472793	1.00707	1.32612	0.746323	0.909141	1.42654	0.656064	1.29795	1.08016	0.856914
63.1313		0.561259	0.845431	1.41165	0.777699	1.22518	1.34062	0.555203	1.18609	1.08614	1.31968
63.5105		0.809563	1.10016	1.1458	0.484595	1.37166	1.00075	0.687948	1.03693	1.5757	0.925136
63.8897		0.624514	0.819582	0.998807	1.07347	1.49431	0.772447	0.77922	1.1363	1.28318	0.597102
64.2688		0.742413	0.616029	0.958178	1.00439	1.10326	1.56013	0.671464	1.06424	0.681858	0.859722
64.648		0.775126	1.08238	1.00198	0.616394	1.15139	1.48223	0.806979	0.881716	1.08941	0.835783
65.0272		0.924354	0.52061	1.30673	0.764446	1.57567	1.61695	0.631837	1.03449	0.858682	1.00425
65.4063		0.853877	0.678915	1.32449	0.741204	1.07477	1.18261	0.65459	1.13623	0.927846	0.901163
65.7855		0.498894	0.497179	1.18007	1.61199	1.40002	1.16218	0.676751	1.23648	1.13723	0.74617
66.1646		1.02229	1.13735	0.94033	0.900654	1.55152	0.902888	0.732639	1.23605	0.671259	0.910972
66.5438		0.90566	0.905762	1.33535	1.11925	0.934482	2.08006	0.793532	1.23011	0.802421	0.682629
66.923		0.633298	0.816518	1.03108	0.846668	1.46143	1.19451	0.746519	1.24256	0.755279	0.721936
67.3021		0.348456	0.949236	0.773738	0.7738	1.45514	1.86746	0.654044	0.80912	1.23195	0.912434
67.6813		0.916373	0.880651	1.03825	1.00847	1.20119	1.71684	0.645714	1.43436	1.03	0.88193
68.0605		0.76375	1.00612	1.08922	0.762409	0.840538	1.8939	0.884885	1.43471	1.39611	1.09008
68.4397		0.688597	0.957441	0.710062	0.953345	0.845872	1.72013	0.596817	1.12713	0.920173	0.750515
68.8188		1.36129	0.878779	0.69804	1.03308	1.05123	2.63663	0.736331	1.41867	1.33326	0.788461
69.198		1.22489	1.73711	0.913979	0.879696	1.30607	1.5208	0.837824	1.16988	0.768293	0.756083
69.5772		1.28227	1.69799	1.27947	0.663245	1.01927	1.1218	0.931046	1.17767	1.06016	0.643299
69.9563		0.558608	1.10227	0.56784	0.875712	1.06769	1.49081	0.361294	1.22237	1.25699	0.896159
70.3355		0.997832	0.819585	0.756792	1.08633	1.33067	1.7666	0.347801	1.29553	0.761413	1.22369
70.7147		1.24731	0.515509	1.22853	0.608564	0.720112	1.90125	0.572959	1.41319	0.983649	0.933788
71.0938		0.883156	0.982173	0.96418	0.865366	0.987926	2.03829	0.684455	1.20408	0.773489	0.668419
71.473		0.666532	1.05529	0.994347	0.948893	0.834532	1.96316	0.952544	1.22489	1.07792	0.634149
71.8521		0.604051	0.942975	1.14129	0.390707	1.10408	1.55166	0.812203	0.967927	0.870279	0.721169
72.2313		0.577613	1.15238	1.13067	0.644116	1.12733	1.64214	0.581781	1.04876	0.984973	0.839753
72.6105		0.891003	1.16267	0.975221	1.02442	1.08301	1.30028	0.488096	1.5234	0.703096	0.715876
72.9896		0.87483	0.719653	1.19981	0.811587	1.12703	1.49699	0.669601	1.77904	0.974113	0.996704
73.3688		0.969446	0.944328	1.07349	0.53894	0.948442	1.6547	0.760565	1.26347	1.03958	0.52166
73.748		0.821316	1.01141	0.946038	1.16651	0.961007	1.72852	0.832344	1.4176	0.885085	0.843754
74.1272		0.921404	0.961797	0.926724	0.668167	0.965367	1.67662	0.878357	1.16097	0.955024	0.828605
74.5063		0.431658	1.18231	0.737558	0.744974	1.06162	2.00634	0.565748	1.26315	0.978235	0.768885
74.8855		0.904157	0.658679	0.968139	0.594478	1.11277	1.66337	0.801691	0.879427	1.06432	0.90586
75.2647		0.108906	0.637048	1.05091	0.975348	1.25594	1.1953	0.820481	1.13865	1.10068	0.762237
75.6438		0.696676	1.15265	1.06906	0.826433	0.831446	1.15559	0.684772	1.06308	0.812476	0.612137
76.023		0.658876	0.694275	1.16415	0.831066	0.901823	1.51601	0.781322	0.818361	1.03276	0.871523
76.4022		1.20666	1.14034	1.51011	0.748816	0.730165	1.73266	0.886548	1.08527	0.723323	0.665997
76.7813		1.20277	0.927632	0.996707	0.867063	1.11307	1.56191	0.596421	1.33551	1.14207	1.09152
77.1605		0.761086	1.0632	1.10068	0.49025	0.989355	2.16412	0.614362	0.697182	0.857374	0.607718
77.5397		1.1294	1.09831	1.27645	0.647987	0.827358	0.985301	0.974331	1.0557	1.49594	0.610908
77.9188		0.636389	1.42852	0.91291	0.711187	1.15964	1.5917	0.296371	1.23806	0.781803	0.515515
78.298		0.933815	0.650534	1.16995	1.17915	1.40916	0.92885	0.555605	1.22651	0.99886	0.677507
78.6772		0.967648	1.075	1.27316	0.859661	1.07137	1.50565	0.495427	1.47249	1.09831	1.03622
79.0563		0.776305	1.36869	1.1255	0.834093	1.09937	1.5647	0.488256	1.46905	1.67457	0.838658
79.4355		0.840912	1.86445	1.21754	0.925834	1.25835	1.3141	0.586065	1.29624	0.914332	0.534746
79.8147		0.9102	1.19401	1.47169	0.751941	1.29502	1.68083	0.649695	1.62787	1.26335	0.794763
80.1938		1.15208	0.945299	1.17552	0.368641	1.44406	2.27558	0.38277	1.43108	1.0374	0.66509
80.573		1.20078	0.97299	1.48412	1.03609	1.25345	1.42748	0.370657	1.58217	1.17758	0.623884
80.9522		0.53484	0.953491	0.883571	1.07486	1.2522	1.62577	0.577612	1.11787	1.0177	0.788068
81.3313		1.94777	1.45443	0.983759	1.03597	1.3653	1.72142	0.627879	1.33883	1.24383	0.707119
81.7105		0.887682	0.956025	1.55235	0.884888	1.60987	1.44435	0.601798	2.02255	0.826755	0.881731
82.0897		0.539405	0.597154	1.41108	0.470664	1.28582	1.0035	0.407786	1.25907	1.11796	0.577607
82.4688		0.570951	1.36987	1.72121	0.606549	0.68226	1.03247	0.693292	1.43046	0.970386	0.791534
82.848		0.685613	1.28318	0.959588	0.908475	1.74003	1.55292	0.602615	1.3646	1.22343	0.820843
83.2272		0.79166	1.30673	1.08385	0.757741	0.74168	1.28524	0.596574	1.3479	0.819995	0.840972

[truncated: 31 more sheets: Fig. 6a, Fig. 6b, Fig. 6c, Fig. 6d, Sup Fig 1c, Sup Fig. 1d, Sup Fig. 2b, Sup Fig. 2c, Sup Fig. 2d, Sup Fig. 2g, Sup Fig. 2j, Sup Fig. 3b, Sup Fig. 3e, Sup Fig. 3g, Sup Fig. 4a, Sup Fig. 4b, Sup Fig. 4c, Sup Fig. 5c, Sup Fig. 5d, Sup Fig. 5e …]
